# Supplementary material for: Identification of proteins from the secretory/excretory products (SEPs) of the branchiuran ectoparasite Argulus foliaceus (Linnaeus, 1758) reveals unique secreted proteins amongst haematophagous ecdysozoa
Source: Parasit Vectors. 2020 Feb 18;13:88. doi: 10.1186/s13071-020-3964-z (PMC7029603; doi:10.1186/s13071-020-3964-z)
Supplement: Supplementary file 1 — Additional file 1: Table S1. All the hits initially returned by the MS with highlights to those that fell below the MASCOT assigned score of 35 which indicates a P-value < 0.05, hits above 35 that did not meet validation criteria and proteins identified as positive as they pass all criteria. [file 13071_2020_3964_MOESM1_ESM.xlsx]

## Sheet: Table S1
Additional file 1: Table S1. All the hits initially returned by the MS with highlights to those that fell below the MASCOT assigned score of 35 which indicates a P-value < 0.05, hits above 35 that did not meet validation criteria and proteins identified as positive as they pass all criteria.
OK	Accession	Protein	MW [kDa]	pI	#Alt. Proteins	Scores	#Peptides	SC [%]	Rank
true	afol_3429.1p	TSA: Argulus foliaceus afol_3429.1, mRNA sequence	172.5	6.3	1	2106.8 (M:2106.8)	55	39.4	1					Score above 35 (p<0.05) and meets criteria of 2 invdidual papetides each with 4 contiguous amino acids
true	afol_51180.1p	TSA: Argulus foliaceus afol_51180.1, mRNA sequence	183.8	5.8	2	1770.8 (M:1770.8)	44	30.1	2					Score above 35 (p<0.05) and does meet criteria of 2 invdidual papetides each with 4 contiguous amino acids
true	afol_43548.1p	TSA: Argulus foliaceus afol_43548.1, mRNA sequence	81.2	5.9	1	677.8 (M:677.8)	18	26.3	3					Score below 35
true	afol_3444.2p	TSA: Argulus foliaceus afol_3444.2, mRNA sequence	20.7	4.4	1	489.2 (M:489.2)	11	40.1	4
true	afol_16878.20p	TSA: Argulus foliaceus afol_16878.20, mRNA sequence	32.0	7.6	3	463.2 (M:463.2)	9	34.5	5					Only those is blue are considered signifcant in this study
true	afol_16671.1p	TSA: Argulus foliaceus afol_16671.1, mRNA sequence	72.6	8.3	2	441.1 (M:441.1)	11	21.2	6
true	afol_55421.1p	TSA: Argulus foliaceus afol_55421.1, mRNA sequence	14.9	9.3	1	430.2 (M:430.2)	6	42.1	7
true	afol_52344.2p	TSA: Argulus foliaceus afol_52344.2, mRNA sequence	76.4	8.5	1	424.1 (M:424.1)	12	17.6	8
true	afol_18725.8p	TSA: Argulus foliaceus afol_18725.8, mRNA sequence	50.7	8.7	1	318.0 (M:318.0)	8	18.4	9
true	afol_52001.1p	TSA: Argulus foliaceus afol_52001.1, mRNA sequence	36.2	5.8	1	272.4 (M:272.4)	8	30.6	10
false	afol_55684.3p	TSA: Argulus foliaceus afol_55684.3, mRNA sequence	45.1	6.7	1	271.7 (M:271.7)	7	27.3	11
true	afol_19181.1p	TSA: Argulus foliaceus afol_19181.1, mRNA sequence	47.0	5.9	1	267.3 (M:267.3)	7	24.5	12
true	afol_27409.2p	TSA: Argulus foliaceus afol_27409.2, mRNA sequence	51.4	6.1	1	263.6 (M:263.6)	7	20.0	13
true	afol_12392.3p	TSA: Argulus foliaceus afol_12392.3, mRNA sequence	48.3	5.9	1	259.8 (M:259.8)	5	16.7	14
true	afol_9654.1p	TSA: Argulus foliaceus afol_9654.1, mRNA sequence	44.7	9.1	1	234.5 (M:234.5)	5	16.2	15
true	afol_20127.1p	TSA: Argulus foliaceus afol_20127.1, mRNA sequence	37.1	5.0	1	220.8 (M:220.8)	5	23.1	16
true	afol_18345.1p	TSA: Argulus foliaceus afol_18345.1, mRNA sequence	18.3	5.0	1	215.2 (M:215.2)	4	25.6	17
false	afol_24872.21p	TSA: Argulus foliaceus afol_24872.21, mRNA sequence	16.0	8.8	2	214.5 (M:214.5)	5	14.7	18
true	afol_25364.1p	TSA: Argulus foliaceus afol_25364.1, mRNA sequence	48.9	8.0	1	210.6 (M:210.6)	5	14.4	19
true	afol_25414.2p	TSA: Argulus foliaceus afol_25414.2, mRNA sequence	11.2	8.2	1	201.8 (M:201.8)	4	35.1	20
true	afol_3246.7p	TSA: Argulus foliaceus afol_3246.7, mRNA sequence	28.1	7.7	1	186.1 (M:186.1)	5	21.4	21
false	afol_17367.4p	TSA: Argulus foliaceus afol_17367.4, mRNA sequence	452.1	5.9	1	146.4 (M:146.4)	5	2.0	22
false	afol_15269.1p	TSA: Argulus foliaceus afol_15269.1, mRNA sequence	23.4	5.2	1	145.5 (M:145.5)	3	17.1	23
true	afol_15401.2p	TSA: Argulus foliaceus afol_15401.2, mRNA sequence	25.7	6.7	2	144.3 (M:144.3)	3	13.0	24
false	afol_31497.1p	TSA: Argulus foliaceus afol_31497.1, mRNA sequence	45.8	6.1	1	141.3 (M:141.3)	4	10.7	25
true	afol_2470.1p	TSA: Argulus foliaceus afol_2470.1, mRNA sequence	11.7	6.3	1	140.7 (M:140.7)	4	17.1	26
true	afol_50565.1p	TSA: Argulus foliaceus afol_50565.1, mRNA sequence	43.8	6.8	1	138.3 (M:138.3)	4	10.6	27
true	afol_32337.1p	TSA: Argulus foliaceus afol_32337.1, mRNA sequence	98.2	4.8	1	135.4 (M:135.4)	4	7.4	28
false	afol_17418.2p	TSA: Argulus foliaceus afol_17418.2, mRNA sequence	78.3	6.2	1	134.3 (M:134.3)	3	5.6	29
true	afol_52850.1p	TSA: Argulus foliaceus afol_52850.1, mRNA sequence	43.7	7.6	1	134.3 (M:134.3)	2	6.0	30
true	afol_45298.1p	TSA: Argulus foliaceus afol_45298.1, mRNA sequence	21.5	5.7	1	128.9 (M:128.9)	4	25.4	31
false	afol_6421.1p	TSA: Argulus foliaceus afol_6421.1, mRNA sequence	81.6	8.9	1	125.3 (M:125.3)	4	5.2	32
false	afol_28675.1p	TSA: Argulus foliaceus afol_28675.1, mRNA sequence	90.6	5.9	1	111.6 (M:111.6)	3	2.1	33
false	afol_13301.1p	TSA: Argulus foliaceus afol_13301.1, mRNA sequence	58.1	7.8	1	107.9 (M:107.9)	2	6.5	34
false	afol_51178.7p	TSA: Argulus foliaceus afol_51178.7, mRNA sequence	27.7	6.2	1	105.4 (M:105.4)	2	10.2	35
false	afol_21550.3p	TSA: Argulus foliaceus afol_21550.3, mRNA sequence	52.5	9.5	1	99.6 (M:99.6)	3	4.5	36
false	afol_43981.1p	TSA: Argulus foliaceus afol_43981.1, mRNA sequence	157.8	4.5	1	99.3 (M:99.3)	0	0.0	37
false	afol_17556.1p	TSA: Argulus foliaceus afol_17556.1, mRNA sequence	12.9	8.4	1	99.1 (M:99.1)	2	21.4	38
true	afol_51127.2p	TSA: Argulus foliaceus afol_51127.2, mRNA sequence	25.1	8.1	1	98.7 (M:98.7)	3	15.7	39
false	afol_37603.8p	TSA: Argulus foliaceus afol_37603.8, mRNA sequence	41.6	5.6	2	92.8 (M:92.8)	3	7.5	40
false	afol_12493.2p	TSA: Argulus foliaceus afol_12493.2, mRNA sequence	10.6	9.1	5	89.7 (M:89.7)	1	10.8	41
false	afol_14133.1p	TSA: Argulus foliaceus afol_14133.1, mRNA sequence	6.7	10.9	1	88.7 (M:88.7)	2	18.0	42
false	afol_16950.5p	TSA: Argulus foliaceus afol_16950.5, mRNA sequence	49.0	9.3	1	84.0 (M:84.0)	1	4.4	43
false	afol_17329.3p	TSA: Argulus foliaceus afol_17329.3, mRNA sequence	367.1	8.5	1	83.3 (M:83.3)	4	2.3	44
false	afol_25102.1p	TSA: Argulus foliaceus afol_25102.1, mRNA sequence	31.7	6.0	1	81.9 (M:81.9)	2	13.2	45
false	afol_14905.3p	TSA: Argulus foliaceus afol_14905.3, mRNA sequence	358.4	5.2	1	81.9 (M:81.9)	2	0.8	46
false	afol_21557.2p	TSA: Argulus foliaceus afol_21557.2, mRNA sequence	62.8	8.5	1	79.8 (M:79.8)	3	7.0	47
false	afol_55248.1p	TSA: Argulus foliaceus afol_55248.1, mRNA sequence	8.5	8.6	1	79.8 (M:79.8)	1	17.1	48
false	afol_10373.2p	TSA: Argulus foliaceus afol_10373.2, mRNA sequence	239.7	8.7	1	76.8 (M:76.8)	1	0.4	49
false	afol_41318.7p	TSA: Argulus foliaceus afol_41318.7, mRNA sequence	283.2	8.8	1	76.6 (M:76.6)	4	2.1	50
false	afol_37820.1p	TSA: Argulus foliaceus afol_37820.1, mRNA sequence	10.2	9.2	1	75.5 (M:75.5)	2	10.1	51
false	afol_9704.1p	TSA: Argulus foliaceus afol_9704.1, mRNA sequence	33.6	10.1	1	73.5 (M:73.5)	1	4.2	52
false	afol_4681.1p	TSA: Argulus foliaceus afol_4681.1, mRNA sequence	47.9	6.3	1	70.9 (M:70.9)	3	7.0	53
true	afol_56688.3p	TSA: Argulus foliaceus afol_56688.3, mRNA sequence	29.1	5.3	4	70.8 (M:70.8)	2	6.1	54
false	afol_56727.4p	TSA: Argulus foliaceus afol_56727.4, mRNA sequence	77.5	8.1	1	70.2 (M:70.2)	1	2.0	55
false	afol_13340.17p	TSA: Argulus foliaceus afol_13340.17, mRNA sequence	15.5	6.9	1	70.2 (M:70.2)	2	18.4	56
false	afol_35603.1p	TSA: Argulus foliaceus afol_35603.1, mRNA sequence	14.5	9.7	1	69.3 (M:69.3)	1	8.7	57
false	afol_8474.1p	TSA: Argulus foliaceus afol_8474.1, mRNA sequence	6.6	11.6	1	68.3 (M:68.3)	2	22.2	58
false	afol_2417.2p	TSA: Argulus foliaceus afol_2417.2, mRNA sequence	31.1	9.4	1	68.2 (M:68.2)	2	3.6	59
false	afol_7081.1p	TSA: Argulus foliaceus afol_7081.1, mRNA sequence	43.9	8.5	1	67.9 (M:67.9)	1	2.6	60
false	afol_49945.1p	TSA: Argulus foliaceus afol_49945.1, mRNA sequence	8.5	4.9	2	66.7 (M:66.7)	2	43.6	61
false	afol_33196.1p	TSA: Argulus foliaceus afol_33196.1, mRNA sequence	44.3	6.2	1	66.6 (M:66.6)	2	6.1	62
false	afol_13169.4p	TSA: Argulus foliaceus afol_13169.4, mRNA sequence	38.3	8.3	1	66.5 (M:66.5)	3	5.8	63
false	afol_34388.1p	TSA: Argulus foliaceus afol_34388.1, mRNA sequence	61.8	5.1	1	66.2 (M:66.2)	1	2.0	64
false	afol_51651.1p	TSA: Argulus foliaceus afol_51651.1, mRNA sequence	22.3	7.1	1	66.0 (M:66.0)	1	9.0	65
false	afol_16602.1p	TSA: Argulus foliaceus afol_16602.1, mRNA sequence	115.2	7.0	1	65.7 (M:65.7)	3	1.5	66
false	afol_3765.1p	TSA: Argulus foliaceus afol_3765.1, mRNA sequence	8.1	9.1	2	64.2 (M:64.2)	1	11.8	67
false	afol_51514.1p	TSA: Argulus foliaceus afol_51514.1, mRNA sequence	7.7	8.8	1	64.0 (M:64.0)	2	16.4	68
false	afol_21588.2p	TSA: Argulus foliaceus afol_21588.2, mRNA sequence	187.6	9.5	1	64.0 (M:64.0)	1	0.5	69
false	afol_9516.1p	TSA: Argulus foliaceus afol_9516.1, mRNA sequence	206.5	5.2	1	63.6 (M:63.6)	2	1.6	70
false	afol_13319.17p	TSA: Argulus foliaceus afol_13319.17, mRNA sequence	198.7	5.8	1	62.9 (M:62.9)	1	0.5	71
false	afol_44488.1p	TSA: Argulus foliaceus afol_44488.1, mRNA sequence	6.4	8.9	1	62.0 (M:62.0)	1	19.3	72
false	afol_20757.1p	TSA: Argulus foliaceus afol_20757.1, mRNA sequence	25.7	4.8	1	61.9 (M:61.9)	2	15.1	73
false	afol_47397.2p	TSA: Argulus foliaceus afol_47397.2, mRNA sequence	87.5	7.8	1	61.8 (M:61.8)	2	4.0	74
false	afol_50646.7p	TSA: Argulus foliaceus afol_50646.7, mRNA sequence	126.9	7.5	1	61.7 (M:61.7)	1	1.0	75
false	afol_6824.4p	TSA: Argulus foliaceus afol_6824.4, mRNA sequence	82.0	5.2	1	61.5 (M:61.5)	3	2.5	76
false	afol_44288.1p	TSA: Argulus foliaceus afol_44288.1, mRNA sequence	37.5	8.9	1	61.5 (M:61.5)	2	9.9	77
false	afol_28519.1p	TSA: Argulus foliaceus afol_28519.1, mRNA sequence	88.2	5.1	1	61.4 (M:61.4)	1	1.7	78
false	afol_22296.5p	TSA: Argulus foliaceus afol_22296.5, mRNA sequence	32.3	5.1	1	61.3 (M:61.3)	2	6.8	79
false	afol_20601.5p	TSA: Argulus foliaceus afol_20601.5, mRNA sequence	192.5	6.5	1	61.1 (M:61.1)	1	0.5	80
false	afol_6806.1p	TSA: Argulus foliaceus afol_6806.1, mRNA sequence	17.2	7.9	1	58.4 (M:58.4)	2	17.4	81
false	afol_36745.3p	TSA: Argulus foliaceus afol_36745.3, mRNA sequence	258.5	6.2	1	58.4 (M:58.4)	3	0.7	82
false	afol_47006.1p	TSA: Argulus foliaceus afol_47006.1, mRNA sequence	74.2	5.8	1	58.2 (M:58.2)	1	1.8	83
false	afol_52303.7p	TSA: Argulus foliaceus afol_52303.7, mRNA sequence	58.4	6.5	1	57.2 (M:57.2)	1	2.6	84
false	afol_55056.2p	TSA: Argulus foliaceus afol_55056.2, mRNA sequence	141.1	8.6	1	55.8 (M:55.8)	2	2.1	85
false	afol_37650.1p	TSA: Argulus foliaceus afol_37650.1, mRNA sequence	203.1	9.5	1	55.7 (M:55.7)	1	1.1	86
false	afol_31284.3p	TSA: Argulus foliaceus afol_31284.3, mRNA sequence	124.8	9.4	1	55.5 (M:55.5)	2	2.9	87
false	afol_54695.4p	TSA: Argulus foliaceus afol_54695.4, mRNA sequence	161.8	7.2	1	55.2 (M:55.2)	2	1.4	88
false	afol_32728.1p	TSA: Argulus foliaceus afol_32728.1, mRNA sequence	178.1	8.2	1	54.8 (M:54.8)	2	1.5	89
false	afol_34028.1p	TSA: Argulus foliaceus afol_34028.1, mRNA sequence	119.4	8.7	1	54.5 (M:54.5)	1	2.1	90
false	afol_25089.1p	TSA: Argulus foliaceus afol_25089.1, mRNA sequence	126.1	6.2	1	54.3 (M:54.3)	2	1.8	91
false	afol_989.1p	TSA: Argulus foliaceus afol_989.1, mRNA sequence	56.0	8.8	1	54.3 (M:54.3)	2	6.3	92
false	afol_39933.1p	TSA: Argulus foliaceus afol_39933.1, mRNA sequence	156.0	6.2	1	53.7 (M:53.7)	2	0.7	93
false	afol_32180.1p	TSA: Argulus foliaceus afol_32180.1, mRNA sequence	24.8	9.2	1	53.1 (M:53.1)	1	6.2	94
false	afol_24372.6p	TSA: Argulus foliaceus afol_24372.6, mRNA sequence	365.4	8.6	1	53.1 (M:53.1)	2	0.6	95
false	afol_7245.12p	TSA: Argulus foliaceus afol_7245.12, mRNA sequence	42.9	6.6	1	52.9 (M:52.9)	1	3.7	96
false	afol_38688.14p	TSA: Argulus foliaceus afol_38688.14, mRNA sequence	82.2	8.3	1	52.9 (M:52.9)	2	2.2	97
false	afol_8794.1p	TSA: Argulus foliaceus afol_8794.1, mRNA sequence	30.5	6.6	1	52.8 (M:52.8)	2	8.4	98
false	afol_42363.1p	TSA: Argulus foliaceus afol_42363.1, mRNA sequence	8.1	8.1	1	52.7 (M:52.7)	1	18.4	99
false	afol_34336.1p	TSA: Argulus foliaceus afol_34336.1, mRNA sequence	15.2	8.9	1	52.7 (M:52.7)	2	12.9	100
false	afol_47657.1p	TSA: Argulus foliaceus afol_47657.1, mRNA sequence	169.8	8.6	1	52.7 (M:52.7)	2	2.3	101
false	afol_54584.5p	TSA: Argulus foliaceus afol_54584.5, mRNA sequence	109.9	6.7	1	52.5 (M:52.5)	2	1.2	102
false	afol_5681.1p	TSA: Argulus foliaceus afol_5681.1, mRNA sequence	6.0	9.2	1	52.3 (M:52.3)	1	47.2	103
false	afol_54623.1p	TSA: Argulus foliaceus afol_54623.1, mRNA sequence	42.1	8.5	1	52.0 (M:52.0)	1	2.8	104
false	afol_25783.1p	TSA: Argulus foliaceus afol_25783.1, mRNA sequence	59.9	5.9	1	52.0 (M:52.0)	0	0.0	105
false	afol_56416.1p	TSA: Argulus foliaceus afol_56416.1, mRNA sequence	33.2	8.3	1	51.5 (M:51.5)	2	6.4	106
false	afol_37581.1p	TSA: Argulus foliaceus afol_37581.1, mRNA sequence	115.9	8.6	1	51.4 (M:51.4)	2	2.0	107
false	afol_32583.22p	TSA: Argulus foliaceus afol_32583.22, mRNA sequence	247.0	6.0	1	51.1 (M:51.1)	2	1.4	108
false	afol_18158.1p	TSA: Argulus foliaceus afol_18158.1, mRNA sequence	66.5	10.0	1	50.6 (M:50.6)	2	6.6	109
false	afol_34328.3p	TSA: Argulus foliaceus afol_34328.3, mRNA sequence	109.0	8.5	1	48.9 (M:48.9)	2	3.3	110
false	afol_6401.4p	TSA: Argulus foliaceus afol_6401.4, mRNA sequence	46.3	4.7	1	48.8 (M:48.8)	0	0.0	111
false	afol_13144.1p	TSA: Argulus foliaceus afol_13144.1, mRNA sequence	29.2	4.8	1	48.5 (M:48.5)	2	10.0	112
false	afol_31858.2p	TSA: Argulus foliaceus afol_31858.2, mRNA sequence	78.1	5.2	1	48.4 (M:48.4)	2	5.0	113
false	afol_34325.1p	TSA: Argulus foliaceus afol_34325.1, mRNA sequence	189.7	6.0	1	48.3 (M:48.3)	2	1.0	114
false	afol_44395.11p	TSA: Argulus foliaceus afol_44395.11, mRNA sequence	195.2	8.0	1	48.1 (M:48.1)	1	0.8	115
false	afol_45832.4p	TSA: Argulus foliaceus afol_45832.4, mRNA sequence	61.6	5.9	1	47.9 (M:47.9)	1	1.5	116
false	afol_34696.1p	TSA: Argulus foliaceus afol_34696.1, mRNA sequence	37.3	5.5	1	47.4 (M:47.4)	1	6.6	117
false	afol_50622.3p	TSA: Argulus foliaceus afol_50622.3, mRNA sequence	344.4	5.0	1	47.0 (M:47.0)	2	0.7	118
false	afol_3200.2p	TSA: Argulus foliaceus afol_3200.2, mRNA sequence	64.6	5.0	1	46.9 (M:46.9)	1	1.2	119
false	afol_37504.3p	TSA: Argulus foliaceus afol_37504.3, mRNA sequence	110.3	8.2	1	46.2 (M:46.2)	2	3.2	120
false	afol_23735.1p	TSA: Argulus foliaceus afol_23735.1, mRNA sequence	47.0	8.9	1	45.5 (M:45.5)	2	4.7	121
false	afol_25098.6p	TSA: Argulus foliaceus afol_25098.6, mRNA sequence	635.1	6.8	1	45.2 (M:45.2)	1	0.1	122
false	afol_52004.5p	TSA: Argulus foliaceus afol_52004.5, mRNA sequence	56.4	9.0	1	45.1 (M:45.1)	2	4.7	123
false	afol_52709.3p	TSA: Argulus foliaceus afol_52709.3, mRNA sequence	40.4	7.2	1	45.0 (M:45.0)	1	4.8	124
false	afol_5448.2p	TSA: Argulus foliaceus afol_5448.2, mRNA sequence	85.3	5.5	1	44.8 (M:44.8)	1	0.9	125
false	afol_16388.1p	TSA: Argulus foliaceus afol_16388.1, mRNA sequence	51.0	9.1	1	44.6 (M:44.6)	0	0.0	126
false	afol_22346.1p	TSA: Argulus foliaceus afol_22346.1, mRNA sequence	83.7	7.4	1	44.6 (M:44.6)	2	5.2	127
false	afol_14950.6p	TSA: Argulus foliaceus afol_14950.6, mRNA sequence	186.0	6.0	1	44.4 (M:44.4)	1	0.5	128
false	afol_51196.1p	TSA: Argulus foliaceus afol_51196.1, mRNA sequence	123.4	5.3	1	44.0 (M:44.0)	2	1.9	129
false	afol_1037.1p	TSA: Argulus foliaceus afol_1037.1, mRNA sequence	13.7	10.2	1	43.8 (M:43.8)	2	15.6	130
false	afol_52990.1p	TSA: Argulus foliaceus afol_52990.1, mRNA sequence	104.1	5.5	1	43.8 (M:43.8)	1	1.2	131
false	afol_20739.1p	TSA: Argulus foliaceus afol_20739.1, mRNA sequence	26.1	5.3	1	43.7 (M:43.7)	1	6.2	132
false	afol_4604.3p	TSA: Argulus foliaceus afol_4604.3, mRNA sequence	9.0	9.5	1	43.7 (M:43.7)	1	9.6	133
false	afol_50650.1p	TSA: Argulus foliaceus afol_50650.1, mRNA sequence	31.0	5.9	1	43.6 (M:43.6)	2	9.4	134
false	afol_47365.4p	TSA: Argulus foliaceus afol_47365.4, mRNA sequence	82.3	7.6	1	43.1 (M:43.1)	2	3.4	135
false	afol_14962.1p	TSA: Argulus foliaceus afol_14962.1, mRNA sequence	158.7	5.8	1	43.0 (M:43.0)	0	0.0	136
false	afol_56682.3p	TSA: Argulus foliaceus afol_56682.3, mRNA sequence	181.4	5.8	1	42.9 (M:42.9)	1	0.9	137
false	afol_10321.4p	TSA: Argulus foliaceus afol_10321.4, mRNA sequence	291.2	6.2	1	42.5 (M:42.5)	2	0.7	138
false	afol_19601.1p	TSA: Argulus foliaceus afol_19601.1, mRNA sequence	7.1	9.5	1	42.4 (M:42.4)	2	20.6	139
false	afol_27773.1p	TSA: Argulus foliaceus afol_27773.1, mRNA sequence	129.4	8.4	1	42.4 (M:42.4)	2	2.7	140
false	afol_6338.25p	TSA: Argulus foliaceus afol_6338.25, mRNA sequence	141.6	6.8	1	42.3 (M:42.3)	2	1.7	141
false	afol_26665.1p	TSA: Argulus foliaceus afol_26665.1, mRNA sequence	88.4	5.4	1	42.0 (M:42.0)	2	3.3	142
false	afol_45810.2p	TSA: Argulus foliaceus afol_45810.2, mRNA sequence	199.8	6.6	1	42.0 (M:42.0)	1	0.4	143
false	afol_3336.1p	TSA: Argulus foliaceus afol_3336.1, mRNA sequence	48.5	5.7	1	41.6 (M:41.6)	2	5.0	144
false	afol_20164.1p	TSA: Argulus foliaceus afol_20164.1, mRNA sequence	45.4	6.9	1	41.2 (M:41.2)	2	5.4	145
false	afol_14346.2p	TSA: Argulus foliaceus afol_14346.2, mRNA sequence	330.6	4.9	1	41.1 (M:41.1)	1	0.7	146
false	afol_56692.1p	TSA: Argulus foliaceus afol_56692.1, mRNA sequence	63.7	8.9	1	41.1 (M:41.1)	2	3.9	147
false	afol_52422.1p	TSA: Argulus foliaceus afol_52422.1, mRNA sequence	251.9	5.9	1	41.1 (M:41.1)	1	0.5	148
false	afol_42445.2p	TSA: Argulus foliaceus afol_42445.2, mRNA sequence	73.1	9.8	1	41.1 (M:41.1)	1	1.1	149
false	afol_32521.7p	TSA: Argulus foliaceus afol_32521.7, mRNA sequence	81.2	8.7	1	41.0 (M:41.0)	1	1.2	150
false	afol_36772.4p	TSA: Argulus foliaceus afol_36772.4, mRNA sequence	93.0	8.6	1	41.0 (M:41.0)	2	2.2	151
false	afol_11970.1p	TSA: Argulus foliaceus afol_11970.1, mRNA sequence	22.3	9.0	1	41.0 (M:41.0)	2	11.6	152
false	afol_23586.2p	TSA: Argulus foliaceus afol_23586.2, mRNA sequence	285.0	5.5	1	40.7 (M:40.7)	2	1.1	153
false	afol_45893.6p	TSA: Argulus foliaceus afol_45893.6, mRNA sequence	45.9	5.9	1	40.5 (M:40.5)	1	2.8	154
false	afol_38645.2p	TSA: Argulus foliaceus afol_38645.2, mRNA sequence	85.7	7.3	1	40.5 (M:40.5)	1	2.4	155
false	afol_45889.1p	TSA: Argulus foliaceus afol_45889.1, mRNA sequence	16.0	5.7	1	40.4 (M:40.4)	1	13.4	156
false	afol_44339.6p	TSA: Argulus foliaceus afol_44339.6, mRNA sequence	83.9	7.6	1	40.3 (M:40.3)	1	1.8	157
false	afol_33713.2p	TSA: Argulus foliaceus afol_33713.2, mRNA sequence	92.8	5.7	1	40.2 (M:40.2)	1	2.1	158
false	afol_1032.3p	TSA: Argulus foliaceus afol_1032.3, mRNA sequence	313.6	8.0	1	40.2 (M:40.2)	1	0.4	159
false	afol_54658.1p	TSA: Argulus foliaceus afol_54658.1, mRNA sequence	113.2	6.5	1	40.2 (M:40.2)	2	4.2	160
false	afol_17330.3p	TSA: Argulus foliaceus afol_17330.3, mRNA sequence	151.4	8.8	1	40.1 (M:40.1)	0	0.0	161
false	afol_37600.5p	TSA: Argulus foliaceus afol_37600.5, mRNA sequence	152.8	7.5	1	40.0 (M:40.0)	1	0.7	162
false	afol_40847.1p	TSA: Argulus foliaceus afol_40847.1, mRNA sequence	36.2	5.7	1	39.9 (M:39.9)	2	5.9	163
false	afol_24832.2p	TSA: Argulus foliaceus afol_24832.2, mRNA sequence	184.8	4.4	1	39.8 (M:39.8)	1	0.7	164
false	afol_23239.1p	TSA: Argulus foliaceus afol_23239.1, mRNA sequence	61.2	6.2	1	39.8 (M:39.8)	1	4.0	165
false	afol_14809.1p	TSA: Argulus foliaceus afol_14809.1, mRNA sequence	9.6	8.8	1	39.7 (M:39.7)	1	9.5	166
false	afol_18544.1p	TSA: Argulus foliaceus afol_18544.1, mRNA sequence	13.7	6.3	1	39.7 (M:39.7)	2	14.4	167
false	afol_42988.1p	TSA: Argulus foliaceus afol_42988.1, mRNA sequence	21.1	8.0	1	39.7 (M:39.7)	1	6.1	168
false	afol_7043.2p	TSA: Argulus foliaceus afol_7043.2, mRNA sequence	52.5	5.7	1	39.6 (M:39.6)	1	2.4	169
false	afol_45163.1p	TSA: Argulus foliaceus afol_45163.1, mRNA sequence	71.4	4.8	1	39.6 (M:39.6)	0	0.0	170
false	afol_24792.1p	TSA: Argulus foliaceus afol_24792.1, mRNA sequence	8.9	9.9	1	39.6 (M:39.6)	1	14.7	171
false	afol_6390.7p	TSA: Argulus foliaceus afol_6390.7, mRNA sequence	136.0	6.7	1	39.6 (M:39.6)	1	1.0	172
false	afol_25066.2p	TSA: Argulus foliaceus afol_25066.2, mRNA sequence	67.7	6.1	1	39.5 (M:39.5)	1	1.8	173
false	afol_15573.1p	TSA: Argulus foliaceus afol_15573.1, mRNA sequence	48.7	5.4	1	39.4 (M:39.4)	1	1.7	174
false	afol_35262.1p	TSA: Argulus foliaceus afol_35262.1, mRNA sequence	7.9	10.5	1	39.0 (M:39.0)	1	19.7	175
false	afol_47652.3p	TSA: Argulus foliaceus afol_47652.3, mRNA sequence	86.2	8.9	1	38.7 (M:38.7)	0	0.0	176
false	afol_49923.1p	TSA: Argulus foliaceus afol_49923.1, mRNA sequence	52.7	6.5	1	38.7 (M:38.7)	1	3.8	177
false	afol_45192.4p	TSA: Argulus foliaceus afol_45192.4, mRNA sequence	50.1	8.6	1	38.6 (M:38.6)	1	3.8	178
false	afol_54552.1p	TSA: Argulus foliaceus afol_54552.1, mRNA sequence	20.5	9.0	1	38.3 (M:38.3)	2	6.0	179
false	afol_37677.1p	TSA: Argulus foliaceus afol_37677.1, mRNA sequence	12.7	9.1	1	38.3 (M:38.3)	1	17.9	180
false	afol_9521.1p	TSA: Argulus foliaceus afol_9521.1, mRNA sequence	95.7	5.3	1	38.3 (M:38.3)	1	2.5	181
false	afol_872.4p	TSA: Argulus foliaceus afol_872.4, mRNA sequence	97.4	6.5	1	38.1 (M:38.1)	0	0.0	182
false	afol_49035.5p	TSA: Argulus foliaceus afol_49035.5, mRNA sequence	98.2	9.4	1	38.1 (M:38.1)	0	0.0	183
false	afol_52328.8p	TSA: Argulus foliaceus afol_52328.8, mRNA sequence	303.0	6.1	1	38.1 (M:38.1)	1	1.0	184
false	afol_46522.1p	TSA: Argulus foliaceus afol_46522.1, mRNA sequence	82.4	5.0	1	38.0 (M:38.0)	1	1.9	185
false	afol_54994.4p	TSA: Argulus foliaceus afol_54994.4, mRNA sequence	179.5	8.4	1	38.0 (M:38.0)	1	1.0	186
false	afol_44399.2p	TSA: Argulus foliaceus afol_44399.2, mRNA sequence	194.9	8.2	1	38.0 (M:38.0)	0	0.0	187
false	afol_46600.3p	TSA: Argulus foliaceus afol_46600.3, mRNA sequence	90.2	6.6	1	37.8 (M:37.8)	1	1.2	188
false	afol_37517.2p	TSA: Argulus foliaceus afol_37517.2, mRNA sequence	100.5	6.6	1	37.8 (M:37.8)	2	2.4	189
false	afol_17559.1p	TSA: Argulus foliaceus afol_17559.1, mRNA sequence	71.1	9.5	1	37.6 (M:37.6)	1	4.7	190
false	afol_40106.3p	TSA: Argulus foliaceus afol_40106.3, mRNA sequence	37.8	9.2	1	37.5 (M:37.5)	0	0.0	191
false	afol_48666.2p	TSA: Argulus foliaceus afol_48666.2, mRNA sequence	159.4	6.9	1	37.4 (M:37.4)	1	1.6	192
false	afol_11281.2p	TSA: Argulus foliaceus afol_11281.2, mRNA sequence	312.0	6.0	1	37.4 (M:37.4)	1	0.6	193
false	afol_28612.4p	TSA: Argulus foliaceus afol_28612.4, mRNA sequence	14.4	9.1	2	37.3 (M:37.3)	2	11.6	194
false	afol_24876.2p	TSA: Argulus foliaceus afol_24876.2, mRNA sequence	123.6	9.1	1	37.3 (M:37.3)	2	0.9	195
false	afol_40507.1p	TSA: Argulus foliaceus afol_40507.1, mRNA sequence	7.5	8.8	1	37.2 (M:37.2)	1	23.9	196
false	afol_11226.2p	TSA: Argulus foliaceus afol_11226.2, mRNA sequence	171.0	8.1	1	37.1 (M:37.1)	2	2.1	197
false	afol_5995.1p	TSA: Argulus foliaceus afol_5995.1, mRNA sequence	10.6	9.5	1	37.0 (M:37.0)	1	10.1	198
false	afol_17332.2p	TSA: Argulus foliaceus afol_17332.2, mRNA sequence	112.6	5.1	1	37.0 (M:37.0)	1	2.0	199
false	afol_40157.2p	TSA: Argulus foliaceus afol_40157.2, mRNA sequence	88.1	6.5	1	36.9 (M:36.9)	1	1.4	200
false	afol_20535.5p	TSA: Argulus foliaceus afol_20535.5, mRNA sequence	83.8	5.2	1	36.9 (M:36.9)	2	4.8	201
false	afol_17984.9p	TSA: Argulus foliaceus afol_17984.9, mRNA sequence	108.4	8.2	1	36.8 (M:36.8)	2	2.1	202
false	afol_20725.1p	TSA: Argulus foliaceus afol_20725.1, mRNA sequence	74.8	9.5	1	36.6 (M:36.6)	2	4.3	203
false	afol_7345.2p	TSA: Argulus foliaceus afol_7345.2, mRNA sequence	81.1	6.6	1	36.6 (M:36.6)	1	1.3	204
false	afol_48320.1p	TSA: Argulus foliaceus afol_48320.1, mRNA sequence	9.1	5.1	1	36.5 (M:36.5)	1	16.5	205
false	afol_50166.5p	TSA: Argulus foliaceus afol_50166.5, mRNA sequence	26.8	4.9	1	36.5 (M:36.5)	1	4.7	206
false	afol_14122.1p	TSA: Argulus foliaceus afol_14122.1, mRNA sequence	135.0	6.6	1	36.5 (M:36.5)	2	2.4	207
false	afol_17464.1p	TSA: Argulus foliaceus afol_17464.1, mRNA sequence	8.3	8.2	1	36.3 (M:36.3)	1	13.3	208
false	afol_40089.4p	TSA: Argulus foliaceus afol_40089.4, mRNA sequence	54.1	8.5	1	36.3 (M:36.3)	1	2.8	209
false	afol_3198.11p	TSA: Argulus foliaceus afol_3198.11, mRNA sequence	203.3	7.1	1	36.3 (M:36.3)	1	1.1	210
false	afol_24884.3p	TSA: Argulus foliaceus afol_24884.3, mRNA sequence	161.5	9.2	1	36.1 (M:36.1)	1	0.5	211
false	afol_10161.1p	TSA: Argulus foliaceus afol_10161.1, mRNA sequence	283.8	5.8	1	36.1 (M:36.1)	2	1.2	212
false	afol_51972.3p	TSA: Argulus foliaceus afol_51972.3, mRNA sequence	149.8	6.6	1	36.1 (M:36.1)	1	2.1	213
false	afol_9720.1p	TSA: Argulus foliaceus afol_9720.1, mRNA sequence	68.9	9.5	1	36.1 (M:36.1)	1	1.2	214
false	afol_52367.5p	TSA: Argulus foliaceus afol_52367.5, mRNA sequence	115.6	6.8	1	36.0 (M:36.0)	1	1.2	215
false	afol_5362.1p	TSA: Argulus foliaceus afol_5362.1, mRNA sequence	196.4	7.8	1	35.9 (M:35.9)	2	2.0	216
false	afol_9487.1p	TSA: Argulus foliaceus afol_9487.1, mRNA sequence	94.0	5.7	1	35.9 (M:35.9)	1	1.6	217
false	afol_54326.1p	TSA: Argulus foliaceus afol_54326.1, mRNA sequence	18.5	8.9	1	35.8 (M:35.8)	1	4.4	218
false	afol_56995.1p	TSA: Argulus foliaceus afol_56995.1, mRNA sequence	47.4	5.7	1	35.8 (M:35.8)	1	1.9	219
false	afol_24934.1p	TSA: Argulus foliaceus afol_24934.1, mRNA sequence	9.2	8.9	1	35.8 (M:35.8)	1	12.2	220
false	afol_38477.3p	TSA: Argulus foliaceus afol_38477.3, mRNA sequence	133.4	6.7	1	35.8 (M:35.8)	0	0.0	221
false	afol_38113.1p	TSA: Argulus foliaceus afol_38113.1, mRNA sequence	39.6	5.6	1	35.8 (M:35.8)	2	4.7	222
false	afol_25830.3p	TSA: Argulus foliaceus afol_25830.3, mRNA sequence	55.8	7.2	1	35.7 (M:35.7)	1	3.5	223
false	afol_21569.1p	TSA: Argulus foliaceus afol_21569.1, mRNA sequence	83.3	5.0	2	35.7 (M:35.7)	0	0.0	224
false	afol_7894.5p	TSA: Argulus foliaceus afol_7894.5, mRNA sequence	85.1	6.0	1	35.6 (M:35.6)	2	5.6	225
false	afol_21347.1p	TSA: Argulus foliaceus afol_21347.1, mRNA sequence	30.3	5.5	1	35.5 (M:35.5)	0	0.0	226
false	afol_27232.1p	TSA: Argulus foliaceus afol_27232.1, mRNA sequence	7.7	10.0	1	35.5 (M:35.5)	2	13.6	227
false	afol_32509.4p	TSA: Argulus foliaceus afol_32509.4, mRNA sequence	143.1	5.7	1	35.4 (M:35.4)	2	1.4	228
false	afol_42595.2p	TSA: Argulus foliaceus afol_42595.2, mRNA sequence	54.8	7.2	1	35.4 (M:35.4)	1	3.6	229
false	afol_8283.1p	TSA: Argulus foliaceus afol_8283.1, mRNA sequence	35.7	6.3	1	35.2 (M:35.2)	2	5.0	230
false	afol_21565.2p	TSA: Argulus foliaceus afol_21565.2, mRNA sequence	87.3	6.3	1	35.2 (M:35.2)	1	0.9	231
false	afol_41726.1p	TSA: Argulus foliaceus afol_41726.1, mRNA sequence	18.3	5.6	1	35.1 (M:35.1)	1	5.8	232
false	afol_51125.1p	TSA: Argulus foliaceus afol_51125.1, mRNA sequence	66.8	7.7	1	35.1 (M:35.1)	1	3.3	233
false	afol_52097.2p	TSA: Argulus foliaceus afol_52097.2, mRNA sequence	10.3	9.9	1	35.0 (M:35.0)	0	0.0	234
false	afol_39747.1p	TSA: Argulus foliaceus afol_39747.1, mRNA sequence	12.3	8.6	1	35.0 (M:35.0)	2	39.4	235
false	afol_47418.2p	TSA: Argulus foliaceus afol_47418.2, mRNA sequence	76.1	7.0	1	35.0 (M:35.0)	2	4.9	236
false	afol_30961.5p	TSA: Argulus foliaceus afol_30961.5, mRNA sequence	65.3	6.2	1	34.9 (M:34.9)	1	1.6	237
false	afol_24399.6p	TSA: Argulus foliaceus afol_24399.6, mRNA sequence	102.4	7.8	1	34.8 (M:34.8)	2	2.7	238
false	afol_6409.5p	TSA: Argulus foliaceus afol_6409.5, mRNA sequence	103.8	8.2	1	34.8 (M:34.8)	2	2.0	239
false	afol_32763.2p	TSA: Argulus foliaceus afol_32763.2, mRNA sequence	215.5	7.6	1	34.6 (M:34.6)	1	0.4	240
false	afol_56060.2p	TSA: Argulus foliaceus afol_56060.2, mRNA sequence	61.5	6.5	1	34.5 (M:34.5)	1	3.2	241
false	afol_14353.3p	TSA: Argulus foliaceus afol_14353.3, mRNA sequence	62.5	6.1	1	34.4 (M:34.4)	1	4.7	242
false	afol_49008.11p	TSA: Argulus foliaceus afol_49008.11, mRNA sequence	15.5	9.9	1	34.3 (M:34.3)	1	7.2	243
false	afol_372.1p	TSA: Argulus foliaceus afol_372.1, mRNA sequence	93.4	8.2	1	34.3 (M:34.3)	1	1.1	244
false	afol_11367.12p	TSA: Argulus foliaceus afol_11367.12, mRNA sequence	62.3	8.7	1	34.3 (M:34.3)	2	2.8	245
false	afol_37989.1p	TSA: Argulus foliaceus afol_37989.1, mRNA sequence	57.1	6.2	1	34.2 (M:34.2)	1	1.6	246
false	afol_31349.4p	TSA: Argulus foliaceus afol_31349.4, mRNA sequence	84.9	9.7	1	34.2 (M:34.2)	1	2.9	247
false	afol_55776.12p	TSA: Argulus foliaceus afol_55776.12, mRNA sequence	106.6	5.7	1	34.1 (M:34.1)	1	0.9	248
false	afol_55465.2p	TSA: Argulus foliaceus afol_55465.2, mRNA sequence	53.4	5.5	1	34.0 (M:34.0)	2	7.0	249
false	afol_38370.4p	TSA: Argulus foliaceus afol_38370.4, mRNA sequence	72.6	8.3	1	34.0 (M:34.0)	2	2.4	250
false	afol_36757.4p	TSA: Argulus foliaceus afol_36757.4, mRNA sequence	215.9	8.6	1	34.0 (M:34.0)	2	1.8	251
false	afol_7205.5p	TSA: Argulus foliaceus afol_7205.5, mRNA sequence	99.3	6.5	1	33.9 (M:33.9)	1	1.5	252
false	afol_36003.1p	TSA: Argulus foliaceus afol_36003.1, mRNA sequence	5.3	9.6	1	33.9 (M:33.9)	1	23.9	253
false	afol_665.13p	TSA: Argulus foliaceus afol_665.13, mRNA sequence	581.6	5.3	1	33.8 (M:33.8)	0	0.0	254
false	afol_28683.1p	TSA: Argulus foliaceus afol_28683.1, mRNA sequence	112.8	9.4	1	33.7 (M:33.7)	0	0.0	255
false	afol_13684.2p	TSA: Argulus foliaceus afol_13684.2, mRNA sequence	89.1	6.8	1	33.7 (M:33.7)	2	3.5	256
false	afol_56744.7p	TSA: Argulus foliaceus afol_56744.7, mRNA sequence	280.5	5.6	1	33.6 (M:33.6)	1	0.7	257
false	afol_3420.2p	TSA: Argulus foliaceus afol_3420.2, mRNA sequence	46.2	9.2	1	33.6 (M:33.6)	0	0.0	258
false	afol_52318.4p	TSA: Argulus foliaceus afol_52318.4, mRNA sequence	124.8	6.1	1	33.5 (M:33.5)	1	1.1	259
false	afol_7865.4p	TSA: Argulus foliaceus afol_7865.4, mRNA sequence	123.8	5.4	1	33.5 (M:33.5)	1	1.2	260
false	afol_2380.1p	TSA: Argulus foliaceus afol_2380.1, mRNA sequence	54.9	9.8	1	33.5 (M:33.5)	2	5.9	261
false	afol_15257.2p	TSA: Argulus foliaceus afol_15257.2, mRNA sequence	107.6	9.4	1	33.4 (M:33.4)	2	2.8	262
false	afol_3390.30p	TSA: Argulus foliaceus afol_3390.30, mRNA sequence	136.6	6.9	1	33.4 (M:33.4)	0	0.0	263
false	afol_12749.3p	TSA: Argulus foliaceus afol_12749.3, mRNA sequence	37.6	5.5	1	33.3 (M:33.3)	1	4.8	264
false	afol_57031.1p	TSA: Argulus foliaceus afol_57031.1, mRNA sequence	219.1	6.2	1	33.3 (M:33.3)	1	0.7	265
false	afol_40199.1p	TSA: Argulus foliaceus afol_40199.1, mRNA sequence	57.8	8.6	1	33.1 (M:33.1)	0	0.0	266
false	afol_41309.2p	TSA: Argulus foliaceus afol_41309.2, mRNA sequence	151.1	5.3	1	33.1 (M:33.1)	2	2.4	267
false	afol_873.2p	TSA: Argulus foliaceus afol_873.2, mRNA sequence	70.3	6.1	1	33.0 (M:33.0)	1	1.9	268
false	afol_38053.2p	TSA: Argulus foliaceus afol_38053.2, mRNA sequence	78.2	5.9	1	33.0 (M:33.0)	2	2.6	269
false	afol_34896.1p	TSA: Argulus foliaceus afol_34896.1, mRNA sequence	7.5	10.2	1	33.0 (M:33.0)	2	45.9	270
false	afol_43211.1p	TSA: Argulus foliaceus afol_43211.1, mRNA sequence	149.3	5.9	1	33.0 (M:33.0)	2	1.5	271
false	afol_50630.4p	TSA: Argulus foliaceus afol_50630.4, mRNA sequence	124.9	6.3	1	32.9 (M:32.9)	0	0.0	272
false	afol_55472.5p	TSA: Argulus foliaceus afol_55472.5, mRNA sequence	296.9	6.2	1	32.9 (M:32.9)	2	1.3	273
false	afol_21506.3p	TSA: Argulus foliaceus afol_21506.3, mRNA sequence	127.7	8.6	1	32.8 (M:32.8)	1	1.0	274
false	afol_39082.1p	TSA: Argulus foliaceus afol_39082.1, mRNA sequence	8.0	8.0	1	32.8 (M:32.8)	1	14.1	275
false	afol_11340.27p	TSA: Argulus foliaceus afol_11340.27, mRNA sequence	114.5	9.1	1	32.8 (M:32.8)	1	2.0	276
false	afol_43640.1p	TSA: Argulus foliaceus afol_43640.1, mRNA sequence	6.6	9.4	1	32.7 (M:32.7)	2	45.0	277
false	afol_11239.2p	TSA: Argulus foliaceus afol_11239.2, mRNA sequence	81.4	6.1	1	32.6 (M:32.6)	0	0.0	278
false	afol_32534.6p	TSA: Argulus foliaceus afol_32534.6, mRNA sequence	191.5	5.9	1	32.6 (M:32.6)	1	0.6	279
false	afol_23548.5p	TSA: Argulus foliaceus afol_23548.5, mRNA sequence	49.4	9.2	1	32.6 (M:32.6)	0	0.0	280
false	afol_45790.3p	TSA: Argulus foliaceus afol_45790.3, mRNA sequence	79.7	5.3	1	32.5 (M:32.5)	2	4.1	281
false	afol_25856.1p	TSA: Argulus foliaceus afol_25856.1, mRNA sequence	32.2	9.3	1	32.5 (M:32.5)	2	12.4	282
false	afol_11682.1p	TSA: Argulus foliaceus afol_11682.1, mRNA sequence	5.7	4.9	1	32.3 (M:32.3)	2	30.8	283
false	afol_38461.2p	TSA: Argulus foliaceus afol_38461.2, mRNA sequence	77.9	9.7	1	32.3 (M:32.3)	1	2.6	284
false	afol_3222.3p	TSA: Argulus foliaceus afol_3222.3, mRNA sequence	155.2	8.4	1	32.2 (M:32.2)	2	1.2	285
false	afol_41813.1p	TSA: Argulus foliaceus afol_41813.1, mRNA sequence	53.1	5.8	1	32.2 (M:32.2)	0	0.0	286
false	afol_16952.1p	TSA: Argulus foliaceus afol_16952.1, mRNA sequence	84.6	6.0	1	32.2 (M:32.2)	1	1.1	287
false	afol_37467.5p	TSA: Argulus foliaceus afol_37467.5, mRNA sequence	235.4	9.0	1	32.1 (M:32.1)	1	0.7	288
false	afol_52357.2p	TSA: Argulus foliaceus afol_52357.2, mRNA sequence	238.5	6.1	1	32.1 (M:32.1)	2	1.2	289
false	afol_25355.1p	TSA: Argulus foliaceus afol_25355.1, mRNA sequence	10.7	5.1	1	32.1 (M:32.1)	2	25.8	290
false	afol_51069.1p	TSA: Argulus foliaceus afol_51069.1, mRNA sequence	8.6	10.7	1	32.1 (M:32.1)	0	0.0	291
false	afol_7778.1p	TSA: Argulus foliaceus afol_7778.1, mRNA sequence	57.0	6.0	1	32.1 (M:32.1)	1	1.8	292
false	afol_11326.2p	TSA: Argulus foliaceus afol_11326.2, mRNA sequence	165.7	8.0	1	32.0 (M:32.0)	2	1.6	293
false	afol_27774.2p	TSA: Argulus foliaceus afol_27774.2, mRNA sequence	81.0	6.1	1	32.0 (M:32.0)	1	1.9	294
false	afol_57302.2p	TSA: Argulus foliaceus afol_57302.2, mRNA sequence	34.3	8.9	1	32.0 (M:32.0)	1	3.5	295
false	afol_33085.1p	TSA: Argulus foliaceus afol_33085.1, mRNA sequence	37.1	6.8	1	31.9 (M:31.9)	1	4.3	296
false	afol_40086.3p	TSA: Argulus foliaceus afol_40086.3, mRNA sequence	77.8	5.9	1	31.8 (M:31.8)	1	1.2	297
false	afol_47453.1p	TSA: Argulus foliaceus afol_47453.1, mRNA sequence	7.2	9.1	1	31.8 (M:31.8)	1	30.0	298
false	afol_25115.1p	TSA: Argulus foliaceus afol_25115.1, mRNA sequence	255.4	9.3	1	31.7 (M:31.7)	2	1.6	299
false	afol_8146.1p	TSA: Argulus foliaceus afol_8146.1, mRNA sequence	8.1	10.9	1	31.7 (M:31.7)	1	27.8	300
false	afol_3209.8p	TSA: Argulus foliaceus afol_3209.8, mRNA sequence	220.9	5.9	1	31.7 (M:31.7)	1	0.9	301
false	afol_35813.1p	TSA: Argulus foliaceus afol_35813.1, mRNA sequence	8.2	6.1	1	31.7 (M:31.7)	2	34.7	302
false	afol_54617.13p	TSA: Argulus foliaceus afol_54617.13, mRNA sequence	34.5	10.2	1	31.6 (M:31.6)	2	11.2	303
false	afol_23632.4p	TSA: Argulus foliaceus afol_23632.4, mRNA sequence	257.5	5.0	1	31.4 (M:31.4)	0	0.0	304
false	afol_18030.1p	TSA: Argulus foliaceus afol_18030.1, mRNA sequence	68.6	8.9	1	31.2 (M:31.2)	2	5.1	305
false	afol_45882.5p	TSA: Argulus foliaceus afol_45882.5, mRNA sequence	144.1	6.5	1	31.2 (M:31.2)	1	1.4	306
false	afol_12673.1p	TSA: Argulus foliaceus afol_12673.1, mRNA sequence	16.6	7.8	1	31.2 (M:31.2)	1	11.5	307
false	afol_44441.1p	TSA: Argulus foliaceus afol_44441.1, mRNA sequence	114.4	9.0	1	31.2 (M:31.2)	1	1.7	308
false	afol_6141.1p	TSA: Argulus foliaceus afol_6141.1, mRNA sequence	8.6	8.1	1	31.2 (M:31.2)	1	19.7	309
false	afol_54689.6p	TSA: Argulus foliaceus afol_54689.6, mRNA sequence	46.7	6.5	1	31.2 (M:31.2)	1	5.3	310
false	afol_7931.2p	TSA: Argulus foliaceus afol_7931.2, mRNA sequence	26.0	8.8	1	31.0 (M:31.0)	2	3.4	311
false	afol_19101.4p	TSA: Argulus foliaceus afol_19101.4, mRNA sequence	69.5	8.3	1	31.0 (M:31.0)	2	3.4	312
false	afol_7309.1p	TSA: Argulus foliaceus afol_7309.1, mRNA sequence	89.6	6.3	1	30.9 (M:30.9)	1	2.7	313
false	afol_54720.1p	TSA: Argulus foliaceus afol_54720.1, mRNA sequence	273.4	5.9	1	30.9 (M:30.9)	2	1.6	314
false	afol_51924.6p	TSA: Argulus foliaceus afol_51924.6, mRNA sequence	257.3	7.8	1	30.8 (M:30.8)	1	0.9	315
false	afol_18153.1p	TSA: Argulus foliaceus afol_18153.1, mRNA sequence	28.6	6.0	1	30.8 (M:30.8)	2	8.1	316
false	afol_10883.1p	TSA: Argulus foliaceus afol_10883.1, mRNA sequence	14.0	9.6	1	30.6 (M:30.6)	1	9.2	317
false	afol_32921.1p	TSA: Argulus foliaceus afol_32921.1, mRNA sequence	60.4	9.5	1	30.6 (M:30.6)	1	4.2	318
false	afol_54627.17p	TSA: Argulus foliaceus afol_54627.17, mRNA sequence	240.8	6.4	1	30.5 (M:30.5)	1	0.9	319
false	afol_28623.9p	TSA: Argulus foliaceus afol_28623.9, mRNA sequence	47.2	6.1	1	30.5 (M:30.5)	2	11.6	320
false	afol_54700.2p	TSA: Argulus foliaceus afol_54700.2, mRNA sequence	33.8	9.2	1	30.4 (M:30.4)	1	6.3	321
false	afol_7223.2p	TSA: Argulus foliaceus afol_7223.2, mRNA sequence	167.5	7.4	1	30.3 (M:30.3)	1	0.9	322
false	afol_17419.6p	TSA: Argulus foliaceus afol_17419.6, mRNA sequence	41.1	9.8	1	30.2 (M:30.2)	1	2.8	323
false	afol_7265.1p	TSA: Argulus foliaceus afol_7265.1, mRNA sequence	34.4	9.5	1	29.9 (M:29.9)	1	2.5	324
false	afol_14063.1p	TSA: Argulus foliaceus afol_14063.1, mRNA sequence	28.6	5.1	1	29.1 (M:29.1)	1	3.5	325
false	afol_8870.1p	TSA: Argulus foliaceus afol_8870.1, mRNA sequence	5.5	8.4	1	29.1 (M:29.1)	1	14.0	326
false	afol_33070.5p	TSA: Argulus foliaceus afol_33070.5, mRNA sequence	28.6	8.6	1	28.4 (M:28.4)	1	5.6	327
false	afol_38798.1p	TSA: Argulus foliaceus afol_38798.1, mRNA sequence	12.6	10.5	1	28.1 (M:28.1)	1	7.0	328
false	afol_12670.1p	TSA: Argulus foliaceus afol_12670.1, mRNA sequence	52.1	9.1	1	28.1 (M:28.1)	1	1.7	329
false	afol_10381.10p	TSA: Argulus foliaceus afol_10381.10, mRNA sequence	72.0	7.5	1	27.8 (M:27.8)	1	1.7	330
false	afol_42740.1p	TSA: Argulus foliaceus afol_42740.1, mRNA sequence	7.0	10.7	1	27.7 (M:27.7)	1	14.5	331
false	afol_52192.1p	TSA: Argulus foliaceus afol_52192.1, mRNA sequence	7.3	6.2	1	27.6 (M:27.6)	1	14.9	332
false	afol_36154.1p	TSA: Argulus foliaceus afol_36154.1, mRNA sequence	8.1	8.7	1	27.4 (M:27.4)	1	40.5	333
false	afol_13834.1p	TSA: Argulus foliaceus afol_13834.1, mRNA sequence	6.8	9.0	1	26.8 (M:26.8)	1	11.9	334
false	afol_2833.1p	TSA: Argulus foliaceus afol_2833.1, mRNA sequence	4.7	6.1	1	26.6 (M:26.6)	1	19.0	335
false	afol_3166.1p	TSA: Argulus foliaceus afol_3166.1, mRNA sequence	148.9	6.2	1	26.2 (M:26.2)	1	1.4	336
false	afol_45522.1p	TSA: Argulus foliaceus afol_45522.1, mRNA sequence	9.2	11.7	1	26.0 (M:26.0)	1	10.7	337
false	afol_16672.7p	TSA: Argulus foliaceus afol_16672.7, mRNA sequence	21.8	9.4	1	25.8 (M:25.8)	1	7.0	338
false	afol_18685.1p	TSA: Argulus foliaceus afol_18685.1, mRNA sequence	95.5	8.6	1	25.7 (M:25.7)	1	0.9	339
false	afol_40162.5p	TSA: Argulus foliaceus afol_40162.5, mRNA sequence	73.5	5.6	1	25.6 (M:25.6)	1	1.3	340
false	afol_39660.2p	TSA: Argulus foliaceus afol_39660.2, mRNA sequence	7.0	7.9	1	25.6 (M:25.6)	1	22.0	341
false	afol_54679.2p	TSA: Argulus foliaceus afol_54679.2, mRNA sequence	175.1	8.5	1	25.5 (M:25.5)	1	1.2	342
false	afol_20068.1p	TSA: Argulus foliaceus afol_20068.1, mRNA sequence	10.2	7.7	1	25.5 (M:25.5)	1	9.7	343
false	afol_9595.2p	TSA: Argulus foliaceus afol_9595.2, mRNA sequence	8.9	9.9	1	25.4 (M:25.4)	1	9.2	344
false	afol_50579.3p	TSA: Argulus foliaceus afol_50579.3, mRNA sequence	63.4	7.5	1	25.4 (M:25.4)	1	1.9	345
false	afol_5719.1p	TSA: Argulus foliaceus afol_5719.1, mRNA sequence	3.6	9.5	1	25.4 (M:25.4)	1	51.6	346
false	afol_54991.1p	TSA: Argulus foliaceus afol_54991.1, mRNA sequence	23.6	10.7	1	25.2 (M:25.2)	1	3.2	347
false	afol_32764.1p	TSA: Argulus foliaceus afol_32764.1, mRNA sequence	40.8	5.8	1	25.2 (M:25.2)	1	5.4	348
false	afol_10125.1p	TSA: Argulus foliaceus afol_10125.1, mRNA sequence	68.1	7.4	1	25.0 (M:25.0)	1	2.1	349
false	afol_50312.1p	TSA: Argulus foliaceus afol_50312.1, mRNA sequence	6.1	9.4	1	25.0 (M:25.0)	1	14.8	350
false	afol_47314.1p	TSA: Argulus foliaceus afol_47314.1, mRNA sequence	34.6	8.2	1	24.8 (M:24.8)	1	6.7	351
false	afol_28656.1p	TSA: Argulus foliaceus afol_28656.1, mRNA sequence	34.3	9.3	1	24.8 (M:24.8)	1	3.0	352
false	afol_4515.1p	TSA: Argulus foliaceus afol_4515.1, mRNA sequence	8.9	8.5	1	24.7 (M:24.7)	1	11.4	353
false	afol_515.1p	TSA: Argulus foliaceus afol_515.1, mRNA sequence	76.1	6.0	1	24.6 (M:24.6)	1	1.2	354
false	afol_41071.1p	TSA: Argulus foliaceus afol_41071.1, mRNA sequence	73.4	8.1	1	24.5 (M:24.5)	1	1.8	355
false	afol_8879.1p	TSA: Argulus foliaceus afol_8879.1, mRNA sequence	8.3	10.4	1	24.4 (M:24.4)	1	9.3	356
false	afol_36746.2p	TSA: Argulus foliaceus afol_36746.2, mRNA sequence	115.6	5.9	1	24.4 (M:24.4)	1	0.9	357
false	afol_1269.1p	TSA: Argulus foliaceus afol_1269.1, mRNA sequence	10.6	10.8	1	24.1 (M:24.1)	1	9.8	358
false	afol_28906.1p	TSA: Argulus foliaceus afol_28906.1, mRNA sequence	6.9	6.7	1	24.1 (M:24.1)	1	12.1	359
false	afol_12201.1p	TSA: Argulus foliaceus afol_12201.1, mRNA sequence	34.6	7.7	1	24.1 (M:24.1)	1	4.5	360
false	afol_38464.1p	TSA: Argulus foliaceus afol_38464.1, mRNA sequence	78.0	6.2	1	24.0 (M:24.0)	1	1.5	361
false	afol_44401.6p	TSA: Argulus foliaceus afol_44401.6, mRNA sequence	166.5	6.2	1	23.9 (M:23.9)	1	0.8	362
false	afol_51947.1p	TSA: Argulus foliaceus afol_51947.1, mRNA sequence	86.8	5.7	1	23.9 (M:23.9)	1	1.0	363
false	afol_9030.1p	TSA: Argulus foliaceus afol_9030.1, mRNA sequence	9.4	10.4	1	23.8 (M:23.8)	1	10.7	364
false	afol_8661.1p	TSA: Argulus foliaceus afol_8661.1, mRNA sequence	4.6	7.8	1	23.7 (M:23.7)	1	29.3	365
false	afol_49001.1p	TSA: Argulus foliaceus afol_49001.1, mRNA sequence	121.7	6.9	1	23.6 (M:23.6)	1	1.1	366
false	afol_57697.1p	TSA: Argulus foliaceus afol_57697.1, mRNA sequence	26.0	9.8	1	23.4 (M:23.4)	1	4.4	367
false	afol_30984.4p	TSA: Argulus foliaceus afol_30984.4, mRNA sequence	81.9	6.2	1	23.3 (M:23.3)	1	1.1	368
false	afol_47679.1p	TSA: Argulus foliaceus afol_47679.1, mRNA sequence	34.5	5.5	1	23.3 (M:23.3)	1	5.8	369
false	afol_23045.1p	TSA: Argulus foliaceus afol_23045.1, mRNA sequence	46.0	8.6	2	23.3 (M:23.3)	1	2.4	370
false	afol_9555.1p	TSA: Argulus foliaceus afol_9555.1, mRNA sequence	49.4	8.6	1	23.3 (M:23.3)	1	4.1	371
false	afol_47650.3p	TSA: Argulus foliaceus afol_47650.3, mRNA sequence	102.9	5.4	1	23.2 (M:23.2)	1	0.8	372
false	afol_36035.1p	TSA: Argulus foliaceus afol_36035.1, mRNA sequence	7.0	10.0	1	23.1 (M:23.1)	1	35.6	373
false	afol_41291.4p	TSA: Argulus foliaceus afol_41291.4, mRNA sequence	160.9	6.4	1	23.1 (M:23.1)	1	0.6	374
false	afol_22445.1p	TSA: Argulus foliaceus afol_22445.1, mRNA sequence	5.2	8.5	1	22.9 (M:22.9)	1	27.1	375
false	afol_15857.2p	TSA: Argulus foliaceus afol_15857.2, mRNA sequence	15.6	9.6	1	22.8 (M:22.8)	1	12.6	376
false	afol_14928.9p	TSA: Argulus foliaceus afol_14928.9, mRNA sequence	66.2	9.1	1	22.8 (M:22.8)	1	2.1	377
false	afol_47392.10p	TSA: Argulus foliaceus afol_47392.10, mRNA sequence	69.6	8.2	1	22.8 (M:22.8)	1	1.1	378
false	afol_17923.1p	TSA: Argulus foliaceus afol_17923.1, mRNA sequence	7.8	9.9	1	22.6 (M:22.6)	1	20.9	379
false	afol_14332.6p	TSA: Argulus foliaceus afol_14332.6, mRNA sequence	76.3	4.9	1	22.6 (M:22.6)	1	1.0	380
false	afol_31623.2p	TSA: Argulus foliaceus afol_31623.2, mRNA sequence	56.2	6.6	1	22.6 (M:22.6)	1	3.2	381
false	afol_56507.1p	TSA: Argulus foliaceus afol_56507.1, mRNA sequence	10.8	10.9	1	22.5 (M:22.5)	1	8.2	382
false	afol_12226.2p	TSA: Argulus foliaceus afol_12226.2, mRNA sequence	20.1	9.1	1	22.5 (M:22.5)	1	5.4	383
false	afol_3194.3p	TSA: Argulus foliaceus afol_3194.3, mRNA sequence	63.9	6.1	1	22.4 (M:22.4)	0	0.0	384
false	afol_7253.1p	TSA: Argulus foliaceus afol_7253.1, mRNA sequence	143.3	7.5	1	22.4 (M:22.4)	1	0.8	385
false	afol_56959.1p	TSA: Argulus foliaceus afol_56959.1, mRNA sequence	4.4	10.2	1	22.4 (M:22.4)	1	36.1	386
false	afol_38708.1p	TSA: Argulus foliaceus afol_38708.1, mRNA sequence	23.6	5.0	1	22.4 (M:22.4)	1	3.4	387
false	afol_37589.2p	TSA: Argulus foliaceus afol_37589.2, mRNA sequence	91.4	5.5	1	22.4 (M:22.4)	1	1.1	388
false	afol_23556.3p	TSA: Argulus foliaceus afol_23556.3, mRNA sequence	141.3	8.2	1	22.4 (M:22.4)	1	1.5	389
false	afol_3406.1p	TSA: Argulus foliaceus afol_3406.1, mRNA sequence	99.9	7.0	1	22.4 (M:22.4)	1	1.2	390
false	afol_25061.1p	TSA: Argulus foliaceus afol_25061.1, mRNA sequence	80.8	9.0	1	22.3 (M:22.3)	1	3.0	391
false	afol_4184.1p	TSA: Argulus foliaceus afol_4184.1, mRNA sequence	22.2	5.0	1	22.3 (M:22.3)	1	5.7	392
false	afol_17784.1p	TSA: Argulus foliaceus afol_17784.1, mRNA sequence	16.3	7.9	1	22.3 (M:22.3)	1	7.1	393
false	afol_57129.1p	TSA: Argulus foliaceus afol_57129.1, mRNA sequence	7.6	10.3	1	22.3 (M:22.3)	1	10.8	394
false	afol_26297.1p	TSA: Argulus foliaceus afol_26297.1, mRNA sequence	6.3	8.2	1	22.2 (M:22.2)	1	28.6	395
false	afol_50298.1p	TSA: Argulus foliaceus afol_50298.1, mRNA sequence	8.6	9.6	1	22.2 (M:22.2)	1	12.2	396
false	afol_27378.2p	TSA: Argulus foliaceus afol_27378.2, mRNA sequence	13.3	11.1	1	22.1 (M:22.1)	1	14.5	397
false	afol_28673.1p	TSA: Argulus foliaceus afol_28673.1, mRNA sequence	11.5	9.5	1	22.1 (M:22.1)	1	17.8	398
false	afol_3218.8p	TSA: Argulus foliaceus afol_3218.8, mRNA sequence	69.1	5.9	1	22.1 (M:22.1)	1	1.3	399
false	afol_30112.1p	TSA: Argulus foliaceus afol_30112.1, mRNA sequence	8.7	9.8	1	22.0 (M:22.0)	1	30.3	400
false	afol_14490.1p	TSA: Argulus foliaceus afol_14490.1, mRNA sequence	9.8	9.8	1	22.0 (M:22.0)	1	29.9	401
false	afol_48201.1p	TSA: Argulus foliaceus afol_48201.1, mRNA sequence	8.3	10.3	1	22.0 (M:22.0)	1	27.4	402
false	afol_19944.1p	TSA: Argulus foliaceus afol_19944.1, mRNA sequence	9.4	8.2	1	22.0 (M:22.0)	1	15.2	403
false	afol_50190.2p	TSA: Argulus foliaceus afol_50190.2, mRNA sequence	37.2	9.5	1	21.9 (M:21.9)	1	6.2	404
false	afol_49542.1p	TSA: Argulus foliaceus afol_49542.1, mRNA sequence	56.5	8.9	1	21.9 (M:21.9)	1	2.4	405
false	afol_54630.2p	TSA: Argulus foliaceus afol_54630.2, mRNA sequence	117.5	6.5	1	21.9 (M:21.9)	1	1.9	406
false	afol_34273.1p	TSA: Argulus foliaceus afol_34273.1, mRNA sequence	61.3	8.4	1	21.9 (M:21.9)	1	1.9	407
false	afol_52287.7p	TSA: Argulus foliaceus afol_52287.7, mRNA sequence	47.7	8.2	1	21.9 (M:21.9)	1	2.3	408
false	afol_56400.1p	TSA: Argulus foliaceus afol_56400.1, mRNA sequence	38.6	8.7	1	21.8 (M:21.8)	1	2.1	409
false	afol_26569.1p	TSA: Argulus foliaceus afol_26569.1, mRNA sequence	8.0	10.1	1	21.8 (M:21.8)	1	18.5	410
false	afol_39969.2p	TSA: Argulus foliaceus afol_39969.2, mRNA sequence	10.9	8.8	1	21.7 (M:21.7)	1	10.1	411
false	afol_50290.1p	TSA: Argulus foliaceus afol_50290.1, mRNA sequence	6.3	10.3	1	21.6 (M:21.6)	1	35.8	412
false	afol_52525.2p	TSA: Argulus foliaceus afol_52525.2, mRNA sequence	9.5	9.2	1	21.6 (M:21.6)	1	8.0	413
false	afol_11342.19p	TSA: Argulus foliaceus afol_11342.19, mRNA sequence	83.7	9.5	1	21.6 (M:21.6)	1	1.2	414
false	afol_38998.4p	TSA: Argulus foliaceus afol_38998.4, mRNA sequence	10.5	8.5	1	21.6 (M:21.6)	1	16.8	415
false	afol_55798.1p	TSA: Argulus foliaceus afol_55798.1, mRNA sequence	4.3	9.1	1	21.6 (M:21.6)	1	53.8	416
false	afol_34734.1p	TSA: Argulus foliaceus afol_34734.1, mRNA sequence	6.9	11.3	1	21.5 (M:21.5)	1	22.6	417
false	afol_41298.3p	TSA: Argulus foliaceus afol_41298.3, mRNA sequence	74.8	5.6	1	21.5 (M:21.5)	1	2.3	418
false	afol_43521.1p	TSA: Argulus foliaceus afol_43521.1, mRNA sequence	9.8	10.1	1	21.4 (M:21.4)	1	14.5	419
false	afol_5828.3p	TSA: Argulus foliaceus afol_5828.3, mRNA sequence	37.6	8.3	1	21.4 (M:21.4)	1	4.0	420
false	afol_16911.2p	TSA: Argulus foliaceus afol_16911.2, mRNA sequence	127.3	6.7	1	21.4 (M:21.4)	1	1.2	421
false	afol_25356.4p	TSA: Argulus foliaceus afol_25356.4, mRNA sequence	7.0	8.6	1	21.4 (M:21.4)	1	20.6	422
false	afol_54605.46p	TSA: Argulus foliaceus afol_54605.46, mRNA sequence	89.9	6.6	1	21.4 (M:21.4)	1	1.0	423
false	afol_36730.5p	TSA: Argulus foliaceus afol_36730.5, mRNA sequence	64.9	7.8	1	21.4 (M:21.4)	1	2.7	424
false	afol_46742.1p	TSA: Argulus foliaceus afol_46742.1, mRNA sequence	6.8	9.5	1	21.4 (M:21.4)	1	13.8	425
false	afol_46792.1p	TSA: Argulus foliaceus afol_46792.1, mRNA sequence	14.4	9.3	1	21.4 (M:21.4)	0	0.0	426
false	afol_32204.2p	TSA: Argulus foliaceus afol_32204.2, mRNA sequence	6.7	9.6	1	21.3 (M:21.3)	1	40.0	427
false	afol_13348.1p	TSA: Argulus foliaceus afol_13348.1, mRNA sequence	153.5	6.1	1	21.3 (M:21.3)	1	1.0	428
false	afol_2105.1p	TSA: Argulus foliaceus afol_2105.1, mRNA sequence	36.4	9.8	1	21.2 (M:21.2)	1	3.0	429
false	afol_31856.1p	TSA: Argulus foliaceus afol_31856.1, mRNA sequence	14.6	9.5	1	21.2 (M:21.2)	1	6.2	430
false	afol_48464.1p	TSA: Argulus foliaceus afol_48464.1, mRNA sequence	8.3	9.5	1	21.2 (M:21.2)	1	27.8	431
false	afol_22968.1p	TSA: Argulus foliaceus afol_22968.1, mRNA sequence	10.3	8.7	1	21.1 (M:21.1)	1	11.4	432
false	afol_36303.1p	TSA: Argulus foliaceus afol_36303.1, mRNA sequence	8.1	8.6	1	21.1 (M:21.1)	1	25.0	433
false	afol_4127.1p	TSA: Argulus foliaceus afol_4127.1, mRNA sequence	8.2	9.9	1	21.1 (M:21.1)	1	9.6	434
false	afol_16609.1p	TSA: Argulus foliaceus afol_16609.1, mRNA sequence	253.9	5.0	1	21.0 (M:21.0)	1	0.9	435
false	afol_7936.5p	TSA: Argulus foliaceus afol_7936.5, mRNA sequence	176.8	8.8	1	21.0 (M:21.0)	1	0.7	436
false	afol_5252.1p	TSA: Argulus foliaceus afol_5252.1, mRNA sequence	11.3	9.2	1	21.0 (M:21.0)	1	16.2	437
false	afol_47238.1p	TSA: Argulus foliaceus afol_47238.1, mRNA sequence	11.2	9.0	1	21.0 (M:21.0)	1	7.9	438
false	afol_12878.1p	TSA: Argulus foliaceus afol_12878.1, mRNA sequence	45.7	5.0	1	21.0 (M:21.0)	1	5.5	439
false	afol_49284.2p	TSA: Argulus foliaceus afol_49284.2, mRNA sequence	13.0	10.0	1	21.0 (M:21.0)	0	0.0	440
false	afol_32042.3p	TSA: Argulus foliaceus afol_32042.3, mRNA sequence	81.6	5.1	1	20.9 (M:20.9)	1	1.4	441
false	afol_7843.1p	TSA: Argulus foliaceus afol_7843.1, mRNA sequence	76.2	7.6	1	20.9 (M:20.9)	1	1.6	442
false	afol_38021.2p	TSA: Argulus foliaceus afol_38021.2, mRNA sequence	22.4	8.9	1	20.9 (M:20.9)	1	9.0	443
false	afol_20618.1p	TSA: Argulus foliaceus afol_20618.1, mRNA sequence	67.4	5.0	1	20.9 (M:20.9)	1	2.0	444
false	afol_37080.2p	TSA: Argulus foliaceus afol_37080.2, mRNA sequence	9.1	5.5	1	20.8 (M:20.8)	1	9.8	445
false	afol_47304.2p	TSA: Argulus foliaceus afol_47304.2, mRNA sequence	20.5	6.0	1	20.8 (M:20.8)	1	5.6	446
false	afol_54161.2p	TSA: Argulus foliaceus afol_54161.2, mRNA sequence	50.5	7.9	1	20.8 (M:20.8)	1	2.1	447
false	afol_13146.1p	TSA: Argulus foliaceus afol_13146.1, mRNA sequence	33.8	9.9	1	20.8 (M:20.8)	1	2.3	448
false	afol_39348.1p	TSA: Argulus foliaceus afol_39348.1, mRNA sequence	109.0	9.3	1	20.8 (M:20.8)	1	1.5	449
false	afol_22325.1p	TSA: Argulus foliaceus afol_22325.1, mRNA sequence	10.5	9.5	1	20.7 (M:20.7)	1	11.6	450
false	afol_33056.1p	TSA: Argulus foliaceus afol_33056.1, mRNA sequence	18.7	5.9	1	20.7 (M:20.7)	1	4.8	451
false	afol_4541.2p	TSA: Argulus foliaceus afol_4541.2, mRNA sequence	118.2	5.8	1	20.7 (M:20.7)	1	0.8	452
false	afol_5674.1p	TSA: Argulus foliaceus afol_5674.1, mRNA sequence	12.0	9.7	1	20.7 (M:20.7)	1	23.5	453
false	afol_18728.2p	TSA: Argulus foliaceus afol_18728.2, mRNA sequence	85.0	7.8	1	20.7 (M:20.7)	1	1.4	454
false	afol_44294.1p	TSA: Argulus foliaceus afol_44294.1, mRNA sequence	9.6	4.9	1	20.6 (M:20.6)	1	8.3	455
false	afol_22322.1p	TSA: Argulus foliaceus afol_22322.1, mRNA sequence	105.3	6.7	1	20.6 (M:20.6)	1	1.0	456
false	afol_51201.3p	TSA: Argulus foliaceus afol_51201.3, mRNA sequence	59.1	9.4	1	20.6 (M:20.6)	1	2.7	457
false	afol_12452.1p	TSA: Argulus foliaceus afol_12452.1, mRNA sequence	21.1	5.0	1	20.6 (M:20.6)	1	4.3	458
false	afol_25125.1p	TSA: Argulus foliaceus afol_25125.1, mRNA sequence	6.7	9.0	1	20.6 (M:20.6)	1	34.5	459
false	afol_9547.3p	TSA: Argulus foliaceus afol_9547.3, mRNA sequence	93.1	6.4	1	20.6 (M:20.6)	1	1.6	460
false	afol_43003.1p	TSA: Argulus foliaceus afol_43003.1, mRNA sequence	6.1	10.0	1	20.6 (M:20.6)	1	15.7	461
false	afol_3647.1p	TSA: Argulus foliaceus afol_3647.1, mRNA sequence	7.7	10.3	1	20.6 (M:20.6)	1	14.5	462
false	afol_20558.1p	TSA: Argulus foliaceus afol_20558.1, mRNA sequence	46.0	7.8	1	20.5 (M:20.5)	1	4.9	463
false	afol_50662.8p	TSA: Argulus foliaceus afol_50662.8, mRNA sequence	48.5	6.7	1	20.5 (M:20.5)	1	3.8	464
false	afol_52023.1p	TSA: Argulus foliaceus afol_52023.1, mRNA sequence	8.7	5.9	1	20.5 (M:20.5)	1	25.3	465
false	afol_25080.1p	TSA: Argulus foliaceus afol_25080.1, mRNA sequence	136.4	6.8	1	20.5 (M:20.5)	1	1.2	466
false	afol_18705.3p	TSA: Argulus foliaceus afol_18705.3, mRNA sequence	162.5	6.6	1	20.5 (M:20.5)	1	0.6	467
false	afol_21850.1p	TSA: Argulus foliaceus afol_21850.1, mRNA sequence	17.4	8.0	1	20.5 (M:20.5)	1	7.3	468
false	afol_11372.1p	TSA: Argulus foliaceus afol_11372.1, mRNA sequence	128.1	9.2	1	20.5 (M:20.5)	1	1.6	469
false	afol_13858.1p	TSA: Argulus foliaceus afol_13858.1, mRNA sequence	7.0	9.7	1	20.5 (M:20.5)	1	10.6	470
false	afol_12703.1p	TSA: Argulus foliaceus afol_12703.1, mRNA sequence	34.6	5.0	2	20.4 (M:20.4)	1	3.2	471
false	afol_57171.1p	TSA: Argulus foliaceus afol_57171.1, mRNA sequence	7.9	10.2	1	20.4 (M:20.4)	1	20.0	472
false	afol_31608.1p	TSA: Argulus foliaceus afol_31608.1, mRNA sequence	78.0	5.2	1	20.4 (M:20.4)	1	2.4	473
false	afol_28577.7p	TSA: Argulus foliaceus afol_28577.7, mRNA sequence	34.6	4.2	1	20.4 (M:20.4)	1	4.9	474
false	afol_54698.1p	TSA: Argulus foliaceus afol_54698.1, mRNA sequence	73.1	6.3	1	20.4 (M:20.4)	1	2.0	475
false	afol_42845.1p	TSA: Argulus foliaceus afol_42845.1, mRNA sequence	3.3	9.6	1	20.3 (M:20.3)	1	57.1	476
false	afol_6666.1p	TSA: Argulus foliaceus afol_6666.1, mRNA sequence	11.2	7.1	1	20.3 (M:20.3)	1	9.8	477
false	afol_40059.2p	TSA: Argulus foliaceus afol_40059.2, mRNA sequence	7.7	10.5	1	20.3 (M:20.3)	1	25.0	478
false	afol_28756.1p	TSA: Argulus foliaceus afol_28756.1, mRNA sequence	17.1	10.1	1	20.3 (M:20.3)	1	15.1	479
false	afol_54468.1p	TSA: Argulus foliaceus afol_54468.1, mRNA sequence	9.6	9.8	1	20.3 (M:20.3)	1	22.2	480
false	afol_24352.22p	TSA: Argulus foliaceus afol_24352.22, mRNA sequence	190.2	8.3	1	20.2 (M:20.2)	1	0.7	481
false	afol_24194.1p	TSA: Argulus foliaceus afol_24194.1, mRNA sequence	8.5	4.5	1	20.2 (M:20.2)	1	17.3	482
false	afol_44256.1p	TSA: Argulus foliaceus afol_44256.1, mRNA sequence	70.6	5.9	1	20.2 (M:20.2)	1	2.8	483
false	afol_45913.1p	TSA: Argulus foliaceus afol_45913.1, mRNA sequence	19.0	5.0	1	20.2 (M:20.2)	1	4.2	484
false	afol_54730.6p	TSA: Argulus foliaceus afol_54730.6, mRNA sequence	124.7	8.7	1	20.1 (M:20.1)	1	1.0	485
false	afol_50096.1p	TSA: Argulus foliaceus afol_50096.1, mRNA sequence	8.2	11.7	1	20.1 (M:20.1)	1	42.5	486
false	afol_6360.3p	TSA: Argulus foliaceus afol_6360.3, mRNA sequence	157.3	5.4	1	20.1 (M:20.1)	1	0.9	487
false	afol_42689.1p	TSA: Argulus foliaceus afol_42689.1, mRNA sequence	9.0	10.5	1	20.1 (M:20.1)	1	12.5	488
false	afol_21542.8p	TSA: Argulus foliaceus afol_21542.8, mRNA sequence	71.6	5.9	1	20.0 (M:20.0)	1	2.0	489
false	afol_41055.1p	TSA: Argulus foliaceus afol_41055.1, mRNA sequence	50.9	5.8	1	20.0 (M:20.0)	1	4.0	490
false	afol_40935.1p	TSA: Argulus foliaceus afol_40935.1, mRNA sequence	6.7	8.0	1	20.0 (M:20.0)	1	20.7	491
false	afol_45867.1p	TSA: Argulus foliaceus afol_45867.1, mRNA sequence	72.2	6.1	1	20.0 (M:20.0)	1	1.4	492
false	afol_40324.1p	TSA: Argulus foliaceus afol_40324.1, mRNA sequence	10.2	9.1	1	20.0 (M:20.0)	1	22.5	493
false	afol_33682.1p	TSA: Argulus foliaceus afol_33682.1, mRNA sequence	88.0	8.0	1	19.9 (M:19.9)	1	1.0	494
false	afol_23178.1p	TSA: Argulus foliaceus afol_23178.1, mRNA sequence	25.7	5.2	1	19.9 (M:19.9)	1	5.8	495
false	afol_28657.4p	TSA: Argulus foliaceus afol_28657.4, mRNA sequence	44.2	8.6	1	19.9 (M:19.9)	1	6.0	496
false	afol_31691.1p	TSA: Argulus foliaceus afol_31691.1, mRNA sequence	62.7	5.5	1	19.9 (M:19.9)	1	2.5	497
false	afol_743.1p	TSA: Argulus foliaceus afol_743.1, mRNA sequence	4.6	9.9	1	19.9 (M:19.9)	1	39.5	498
false	afol_16370.8p	TSA: Argulus foliaceus afol_16370.8, mRNA sequence	48.2	5.5	1	19.9 (M:19.9)	1	7.7	499
false	afol_24348.3p	TSA: Argulus foliaceus afol_24348.3, mRNA sequence	60.1	6.2	1	19.9 (M:19.9)	1	4.0	500
false	afol_43960.1p	TSA: Argulus foliaceus afol_43960.1, mRNA sequence	12.6	8.7	1	19.9 (M:19.9)	1	7.2	501
false	afol_38676.2p	TSA: Argulus foliaceus afol_38676.2, mRNA sequence	51.4	5.7	1	19.9 (M:19.9)	1	1.8	502
false	afol_11266.4p	TSA: Argulus foliaceus afol_11266.4, mRNA sequence	100.2	4.8	1	19.8 (M:19.8)	1	1.4	503
false	afol_31322.4p	TSA: Argulus foliaceus afol_31322.4, mRNA sequence	104.2	9.7	1	19.8 (M:19.8)	1	2.1	504
false	afol_28629.1p	TSA: Argulus foliaceus afol_28629.1, mRNA sequence	67.4	8.4	1	19.8 (M:19.8)	1	3.0	505
false	afol_23924.1p	TSA: Argulus foliaceus afol_23924.1, mRNA sequence	6.5	9.3	1	19.8 (M:19.8)	1	25.4	506
false	afol_16892.2p	TSA: Argulus foliaceus afol_16892.2, mRNA sequence	226.4	5.4	1	19.7 (M:19.7)	1	0.4	507
false	afol_11067.1p	TSA: Argulus foliaceus afol_11067.1, mRNA sequence	8.1	6.9	1	19.7 (M:19.7)	1	23.3	508
false	afol_37570.1p	TSA: Argulus foliaceus afol_37570.1, mRNA sequence	82.3	7.0	1	19.7 (M:19.7)	1	1.5	509
false	afol_56661.4p	TSA: Argulus foliaceus afol_56661.4, mRNA sequence	53.6	5.3	1	19.7 (M:19.7)	1	2.3	510
false	afol_276.1p	TSA: Argulus foliaceus afol_276.1, mRNA sequence	11.9	10.1	1	19.7 (M:19.7)	1	14.0	511
false	afol_49307.1p	TSA: Argulus foliaceus afol_49307.1, mRNA sequence	6.3	9.7	1	19.7 (M:19.7)	1	27.8	512
false	afol_54475.1p	TSA: Argulus foliaceus afol_54475.1, mRNA sequence	7.2	9.3	1	19.7 (M:19.7)	1	20.0	513
false	afol_746.2p	TSA: Argulus foliaceus afol_746.2, mRNA sequence	8.6	10.5	1	19.7 (M:19.7)	1	21.1	514
false	afol_49291.2p	TSA: Argulus foliaceus afol_49291.2, mRNA sequence	9.6	11.4	1	19.7 (M:19.7)	1	11.0	515
false	afol_51735.5p	TSA: Argulus foliaceus afol_51735.5, mRNA sequence	43.8	6.3	1	19.6 (M:19.6)	1	5.1	516
false	afol_18369.1p	TSA: Argulus foliaceus afol_18369.1, mRNA sequence	12.2	9.6	1	19.6 (M:19.6)	1	11.4	517
false	afol_1902.1p	TSA: Argulus foliaceus afol_1902.1, mRNA sequence	8.7	9.6	1	19.6 (M:19.6)	1	26.3	518
false	afol_32182.1p	TSA: Argulus foliaceus afol_32182.1, mRNA sequence	20.9	9.2	1	19.6 (M:19.6)	1	10.1	519
false	afol_7492.1p	TSA: Argulus foliaceus afol_7492.1, mRNA sequence	51.6	9.0	1	19.6 (M:19.6)	1	1.5	520
false	afol_842.1p	TSA: Argulus foliaceus afol_842.1, mRNA sequence	7.3	11.8	1	19.6 (M:19.6)	1	14.1	521
false	afol_34228.2p	TSA: Argulus foliaceus afol_34228.2, mRNA sequence	30.2	9.7	1	19.6 (M:19.6)	1	3.6	522
false	afol_55727.1p	TSA: Argulus foliaceus afol_55727.1, mRNA sequence	129.1	6.1	1	19.5 (M:19.5)	1	2.3	523
false	afol_33751.2p	TSA: Argulus foliaceus afol_33751.2, mRNA sequence	59.4	5.5	1	19.5 (M:19.5)	1	2.5	524
false	afol_47476.1p	TSA: Argulus foliaceus afol_47476.1, mRNA sequence	23.6	10.3	1	19.5 (M:19.5)	1	7.3	525
false	afol_11343.1p	TSA: Argulus foliaceus afol_11343.1, mRNA sequence	143.5	5.4	1	19.4 (M:19.4)	1	1.5	526
false	afol_22323.1p	TSA: Argulus foliaceus afol_22323.1, mRNA sequence	50.4	7.8	1	19.4 (M:19.4)	1	3.8	527
false	afol_3800.1p	TSA: Argulus foliaceus afol_3800.1, mRNA sequence	22.2	6.9	1	19.4 (M:19.4)	1	5.6	528
false	afol_14392.1p	TSA: Argulus foliaceus afol_14392.1, mRNA sequence	60.3	6.0	1	19.4 (M:19.4)	1	2.7	529
false	afol_52336.3p	TSA: Argulus foliaceus afol_52336.3, mRNA sequence	41.7	9.3	1	19.4 (M:19.4)	1	4.5	530
false	afol_14589.1p	TSA: Argulus foliaceus afol_14589.1, mRNA sequence	6.4	4.4	1	19.4 (M:19.4)	1	18.2	531
false	afol_27984.1p	TSA: Argulus foliaceus afol_27984.1, mRNA sequence	10.2	9.5	1	19.4 (M:19.4)	1	9.9	532
false	afol_37463.8p	TSA: Argulus foliaceus afol_37463.8, mRNA sequence	35.4	9.8	1	19.4 (M:19.4)	1	6.1	533
false	afol_26235.1p	TSA: Argulus foliaceus afol_26235.1, mRNA sequence	50.5	4.9	1	19.4 (M:19.4)	1	3.5	534
false	afol_54073.1p	TSA: Argulus foliaceus afol_54073.1, mRNA sequence	11.3	9.7	1	19.4 (M:19.4)	1	19.4	535
false	afol_46967.2p	TSA: Argulus foliaceus afol_46967.2, mRNA sequence	8.0	9.2	1	19.3 (M:19.3)	1	14.7	536
false	afol_16908.4p	TSA: Argulus foliaceus afol_16908.4, mRNA sequence	145.1	8.4	1	19.3 (M:19.3)	1	0.9	537
false	afol_32955.1p	TSA: Argulus foliaceus afol_32955.1, mRNA sequence	7.3	7.2	1	19.3 (M:19.3)	1	21.5	538
false	afol_1272.5p	TSA: Argulus foliaceus afol_1272.5, mRNA sequence	81.9	7.8	1	19.3 (M:19.3)	1	2.2	539
false	afol_28494.1p	TSA: Argulus foliaceus afol_28494.1, mRNA sequence	47.8	9.0	1	19.3 (M:19.3)	1	1.6	540
false	afol_56703.11p	TSA: Argulus foliaceus afol_56703.11, mRNA sequence	70.0	5.2	1	19.3 (M:19.3)	1	2.2	541
false	afol_30934.2p	TSA: Argulus foliaceus afol_30934.2, mRNA sequence	134.7	5.7	2	19.3 (M:19.3)	1	0.8	542
false	afol_32516.13p	TSA: Argulus foliaceus afol_32516.13, mRNA sequence	181.7	4.8	1	19.3 (M:19.3)	1	0.7	543
false	afol_21519.5p	TSA: Argulus foliaceus afol_21519.5, mRNA sequence	155.0	5.7	1	19.2 (M:19.2)	1	1.1	544
false	afol_1562.5p	TSA: Argulus foliaceus afol_1562.5, mRNA sequence	12.2	9.4	1	19.2 (M:19.2)	1	20.2	545
false	afol_22739.1p	TSA: Argulus foliaceus afol_22739.1, mRNA sequence	7.3	9.4	1	19.2 (M:19.2)	1	12.9	546
false	afol_46596.2p	TSA: Argulus foliaceus afol_46596.2, mRNA sequence	94.9	5.1	1	19.2 (M:19.2)	1	1.3	547
false	afol_53373.1p	TSA: Argulus foliaceus afol_53373.1, mRNA sequence	24.7	8.3	1	19.2 (M:19.2)	1	4.1	548
false	afol_208.1p	TSA: Argulus foliaceus afol_208.1, mRNA sequence	33.0	9.3	1	19.2 (M:19.2)	1	7.5	549
false	afol_12903.1p	TSA: Argulus foliaceus afol_12903.1, mRNA sequence	8.0	8.0	1	19.2 (M:19.2)	1	14.3	550
false	afol_35446.1p	TSA: Argulus foliaceus afol_35446.1, mRNA sequence	32.1	6.3	1	19.2 (M:19.2)	1	8.8	551
false	afol_53821.1p	TSA: Argulus foliaceus afol_53821.1, mRNA sequence	4.3	9.7	1	19.1 (M:19.1)	1	47.2	552
false	afol_42480.2p	TSA: Argulus foliaceus afol_42480.2, mRNA sequence	11.7	3.9	1	19.1 (M:19.1)	1	16.8	553
false	afol_3189.1p	TSA: Argulus foliaceus afol_3189.1, mRNA sequence	113.7	6.5	1	19.1 (M:19.1)	1	1.4	554
false	afol_54266.1p	TSA: Argulus foliaceus afol_54266.1, mRNA sequence	7.5	9.9	2	19.1 (M:19.1)	1	21.7	555
false	afol_33424.1p	TSA: Argulus foliaceus afol_33424.1, mRNA sequence	6.6	8.8	2	19.1 (M:19.1)	1	18.5	556
false	afol_14100.1p	TSA: Argulus foliaceus afol_14100.1, mRNA sequence	7.8	9.7	1	19.1 (M:19.1)	1	19.4	557
false	afol_20377.1p	TSA: Argulus foliaceus afol_20377.1, mRNA sequence	12.8	10.0	1	19.1 (M:19.1)	1	9.3	558
false	afol_2882.1p	TSA: Argulus foliaceus afol_2882.1, mRNA sequence	5.1	9.2	1	19.1 (M:19.1)	1	42.2	559
false	afol_38030.3p	TSA: Argulus foliaceus afol_38030.3, mRNA sequence	52.9	5.2	1	19.1 (M:19.1)	1	1.9	560
false	afol_14334.1p	TSA: Argulus foliaceus afol_14334.1, mRNA sequence	37.6	9.4	1	19.1 (M:19.1)	1	2.1	561
false	afol_55711.6p	TSA: Argulus foliaceus afol_55711.6, mRNA sequence	72.0	8.6	1	19.1 (M:19.1)	1	2.2	562
false	afol_56710.4p	TSA: Argulus foliaceus afol_56710.4, mRNA sequence	97.8	6.4	1	19.1 (M:19.1)	1	1.1	563
false	afol_45792.10p	TSA: Argulus foliaceus afol_45792.10, mRNA sequence	67.9	7.6	1	19.0 (M:19.0)	1	2.0	564
false	afol_18821.1p	TSA: Argulus foliaceus afol_18821.1, mRNA sequence	20.1	9.0	1	19.0 (M:19.0)	1	4.9	565
false	afol_29694.1p	TSA: Argulus foliaceus afol_29694.1, mRNA sequence	16.2	9.4	1	19.0 (M:19.0)	1	7.4	566
false	afol_26039.1p	TSA: Argulus foliaceus afol_26039.1, mRNA sequence	29.2	7.2	1	18.9 (M:18.9)	1	4.5	567
false	afol_56644.1p	TSA: Argulus foliaceus afol_56644.1, mRNA sequence	9.8	10.5	1	18.9 (M:18.9)	1	11.2	568
false	afol_5585.1p	TSA: Argulus foliaceus afol_5585.1, mRNA sequence	23.4	9.7	1	18.9 (M:18.9)	1	3.5	569
false	afol_11963.1p	TSA: Argulus foliaceus afol_11963.1, mRNA sequence	59.1	5.4	1	18.9 (M:18.9)	1	1.9	570
false	afol_40295.1p	TSA: Argulus foliaceus afol_40295.1, mRNA sequence	5.9	9.7	1	18.9 (M:18.9)	1	34.0	571
false	afol_47050.1p	TSA: Argulus foliaceus afol_47050.1, mRNA sequence	33.2	7.8	1	18.8 (M:18.8)	0	0.0	572
false	afol_7203.2p	TSA: Argulus foliaceus afol_7203.2, mRNA sequence	134.6	6.3	1	18.8 (M:18.8)	1	1.4	573
false	afol_16591.1p	TSA: Argulus foliaceus afol_16591.1, mRNA sequence	50.5	8.8	1	18.8 (M:18.8)	1	2.1	574
false	afol_930.1p	TSA: Argulus foliaceus afol_930.1, mRNA sequence	99.2	5.5	1	18.8 (M:18.8)	1	2.4	575
false	afol_54578.4p	TSA: Argulus foliaceus afol_54578.4, mRNA sequence	118.6	9.3	1	18.8 (M:18.8)	1	1.5	576
false	afol_38010.1p	TSA: Argulus foliaceus afol_38010.1, mRNA sequence	19.5	4.2	1	18.8 (M:18.8)	1	6.9	577
false	afol_36720.3p	TSA: Argulus foliaceus afol_36720.3, mRNA sequence	25.3	9.2	1	18.8 (M:18.8)	1	9.0	578
false	afol_18035.6p	TSA: Argulus foliaceus afol_18035.6, mRNA sequence	52.2	5.4	1	18.7 (M:18.7)	1	1.7	579
false	afol_37684.3p	TSA: Argulus foliaceus afol_37684.3, mRNA sequence	5.5	9.7	1	18.7 (M:18.7)	1	15.2	580
false	afol_14549.1p	TSA: Argulus foliaceus afol_14549.1, mRNA sequence	40.3	5.7	1	18.7 (M:18.7)	1	7.1	581
false	afol_14929.2p	TSA: Argulus foliaceus afol_14929.2, mRNA sequence	63.1	5.3	1	18.7 (M:18.7)	1	3.7	582
false	afol_28635.5p	TSA: Argulus foliaceus afol_28635.5, mRNA sequence	132.3	7.4	1	18.7 (M:18.7)	1	1.5	583
false	afol_38752.1p	TSA: Argulus foliaceus afol_38752.1, mRNA sequence	10.1	7.8	1	18.7 (M:18.7)	1	15.4	584
false	afol_47520.1p	TSA: Argulus foliaceus afol_47520.1, mRNA sequence	12.8	8.7	1	18.7 (M:18.7)	1	18.8	585
false	afol_38067.3p	TSA: Argulus foliaceus afol_38067.3, mRNA sequence	18.2	9.7	1	18.7 (M:18.7)	1	5.6	586
false	afol_40881.1p	TSA: Argulus foliaceus afol_40881.1, mRNA sequence	115.9	6.9	1	18.7 (M:18.7)	1	2.5	587
false	afol_4838.1p	TSA: Argulus foliaceus afol_4838.1, mRNA sequence	10.4	9.7	1	18.6 (M:18.6)	1	20.2	588
false	afol_7976.1p	TSA: Argulus foliaceus afol_7976.1, mRNA sequence	46.7	9.6	1	18.6 (M:18.6)	1	2.2	589
false	afol_50950.1p	TSA: Argulus foliaceus afol_50950.1, mRNA sequence	5.1	9.5	1	18.6 (M:18.6)	1	34.1	590
false	afol_31610.1p	TSA: Argulus foliaceus afol_31610.1, mRNA sequence	23.4	5.8	1	18.6 (M:18.6)	1	5.7	591
false	afol_43130.1p	TSA: Argulus foliaceus afol_43130.1, mRNA sequence	6.1	9.3	1	18.6 (M:18.6)	1	17.3	592
false	afol_10305.5p	TSA: Argulus foliaceus afol_10305.5, mRNA sequence	68.9	8.9	1	18.6 (M:18.6)	1	2.1	593
false	afol_54253.1p	TSA: Argulus foliaceus afol_54253.1, mRNA sequence	109.3	8.9	1	18.6 (M:18.6)	1	1.0	594
false	afol_57883.1p	TSA: Argulus foliaceus afol_57883.1, mRNA sequence	4.8	8.0	1	18.6 (M:18.6)	1	15.6	595
false	afol_7821.3p	TSA: Argulus foliaceus afol_7821.3, mRNA sequence	38.0	9.3	1	18.5 (M:18.5)	1	2.4	596
false	afol_32731.11p	TSA: Argulus foliaceus afol_32731.11, mRNA sequence	37.5	7.8	1	18.5 (M:18.5)	1	2.5	597
false	afol_7287.1p	TSA: Argulus foliaceus afol_7287.1, mRNA sequence	24.5	8.7	1	18.5 (M:18.5)	1	4.1	598
false	afol_2251.1p	TSA: Argulus foliaceus afol_2251.1, mRNA sequence	5.3	9.8	1	18.5 (M:18.5)	1	22.2	599
false	afol_51887.1p	TSA: Argulus foliaceus afol_51887.1, mRNA sequence	91.2	5.6	1	18.5 (M:18.5)	1	1.3	600
false	afol_39940.2p	TSA: Argulus foliaceus afol_39940.2, mRNA sequence	157.1	8.8	1	18.5 (M:18.5)	1	0.6	601
false	afol_44406.4p	TSA: Argulus foliaceus afol_44406.4, mRNA sequence	175.9	5.8	1	18.5 (M:18.5)	1	0.5	602
false	afol_48100.1p	TSA: Argulus foliaceus afol_48100.1, mRNA sequence	5.2	6.8	1	18.4 (M:18.4)	1	15.2	603
false	afol_29218.1p	TSA: Argulus foliaceus afol_29218.1, mRNA sequence	5.7	8.7	2	18.4 (M:18.4)	1	16.0	604
false	afol_48491.1p	TSA: Argulus foliaceus afol_48491.1, mRNA sequence	6.0	8.8	1	18.4 (M:18.4)	1	22.0	605
false	afol_3457.1p	TSA: Argulus foliaceus afol_3457.1, mRNA sequence	51.8	9.2	1	18.4 (M:18.4)	1	3.4	606
false	afol_45155.3p	TSA: Argulus foliaceus afol_45155.3, mRNA sequence	203.9	4.5	1	18.4 (M:18.4)	1	1.3	607
false	afol_35417.1p	TSA: Argulus foliaceus afol_35417.1, mRNA sequence	6.7	10.7	1	18.4 (M:18.4)	1	12.7	608
false	afol_41233.1p	TSA: Argulus foliaceus afol_41233.1, mRNA sequence	34.4	8.0	1	18.4 (M:18.4)	1	5.7	609
false	afol_24322.1p	TSA: Argulus foliaceus afol_24322.1, mRNA sequence	49.6	8.3	1	18.4 (M:18.4)	1	2.9	610
false	afol_44420.5p	TSA: Argulus foliaceus afol_44420.5, mRNA sequence	189.8	6.8	1	18.4 (M:18.4)	1	0.8	611
false	afol_52044.1p	TSA: Argulus foliaceus afol_52044.1, mRNA sequence	10.8	6.9	1	18.4 (M:18.4)	1	14.7	612
false	afol_46947.1p	TSA: Argulus foliaceus afol_46947.1, mRNA sequence	7.6	8.7	1	18.4 (M:18.4)	1	18.8	613
false	afol_22902.1p	TSA: Argulus foliaceus afol_22902.1, mRNA sequence	9.6	9.8	1	18.4 (M:18.4)	1	10.7	614
false	afol_53826.2p	TSA: Argulus foliaceus afol_53826.2, mRNA sequence	14.2	6.4	1	18.4 (M:18.4)	1	11.5	615
false	afol_7135.1p	TSA: Argulus foliaceus afol_7135.1, mRNA sequence	167.9	5.6	1	18.4 (M:18.4)	1	0.6	616
false	afol_54609.8p	TSA: Argulus foliaceus afol_54609.8, mRNA sequence	209.1	6.1	1	18.4 (M:18.4)	1	0.8	617
false	afol_7216.3p	TSA: Argulus foliaceus afol_7216.3, mRNA sequence	58.2	5.5	1	18.3 (M:18.3)	1	1.5	618
false	afol_36473.1p	TSA: Argulus foliaceus afol_36473.1, mRNA sequence	10.3	9.6	1	18.3 (M:18.3)	1	15.9	619
false	afol_38588.5p	TSA: Argulus foliaceus afol_38588.5, mRNA sequence	18.0	9.7	1	18.3 (M:18.3)	1	10.8	620
false	afol_12578.2p	TSA: Argulus foliaceus afol_12578.2, mRNA sequence	46.4	5.7	1	18.3 (M:18.3)	1	4.9	621
false	afol_43159.1p	TSA: Argulus foliaceus afol_43159.1, mRNA sequence	10.3	8.6	1	18.3 (M:18.3)	1	21.1	622
false	afol_54666.5p	TSA: Argulus foliaceus afol_54666.5, mRNA sequence	58.7	8.8	1	18.3 (M:18.3)	1	2.3	623
false	afol_46595.11p	TSA: Argulus foliaceus afol_46595.11, mRNA sequence	59.3	5.2	1	18.3 (M:18.3)	0	0.0	624
false	afol_44356.21p	TSA: Argulus foliaceus afol_44356.21, mRNA sequence	119.0	5.9	1	18.3 (M:18.3)	1	1.7	625
false	afol_36016.1p	TSA: Argulus foliaceus afol_36016.1, mRNA sequence	4.6	8.3	1	18.2 (M:18.2)	1	19.5	626
false	afol_18789.2p	TSA: Argulus foliaceus afol_18789.2, mRNA sequence	5.7	10.1	1	18.2 (M:18.2)	1	25.0	627
false	afol_29724.1p	TSA: Argulus foliaceus afol_29724.1, mRNA sequence	9.0	6.9	1	18.2 (M:18.2)	1	19.5	628
false	afol_52289.2p	TSA: Argulus foliaceus afol_52289.2, mRNA sequence	99.5	7.1	1	18.2 (M:18.2)	1	1.1	629
false	afol_1033.5p	TSA: Argulus foliaceus afol_1033.5, mRNA sequence	29.8	10.0	1	18.2 (M:18.2)	1	4.3	630
false	afol_4406.2p	TSA: Argulus foliaceus afol_4406.2, mRNA sequence	56.4	6.0	1	18.2 (M:18.2)	0	0.0	631
false	afol_49524.1p	TSA: Argulus foliaceus afol_49524.1, mRNA sequence	70.8	5.9	1	18.2 (M:18.2)	1	1.6	632
false	afol_51713.1p	TSA: Argulus foliaceus afol_51713.1, mRNA sequence	15.3	9.5	1	18.2 (M:18.2)	1	5.4	633
false	afol_47978.1p	TSA: Argulus foliaceus afol_47978.1, mRNA sequence	7.0	5.9	1	18.2 (M:18.2)	1	17.5	634
false	afol_3165.2p	TSA: Argulus foliaceus afol_3165.2, mRNA sequence	95.7	9.1	1	18.2 (M:18.2)	1	1.3	635
false	afol_1605.1p	TSA: Argulus foliaceus afol_1605.1, mRNA sequence	8.3	9.5	1	18.2 (M:18.2)	1	9.6	636
false	afol_15274.5p	TSA: Argulus foliaceus afol_15274.5, mRNA sequence	143.0	8.5	1	18.2 (M:18.2)	1	0.6	637
false	afol_38608.1p	TSA: Argulus foliaceus afol_38608.1, mRNA sequence	36.4	7.2	1	18.1 (M:18.1)	1	2.3	638
false	afol_23018.3p	TSA: Argulus foliaceus afol_23018.3, mRNA sequence	11.6	4.5	1	18.1 (M:18.1)	1	18.8	639
false	afol_8334.1p	TSA: Argulus foliaceus afol_8334.1, mRNA sequence	6.9	7.8	1	18.1 (M:18.1)	0	0.0	640
false	afol_12091.1p	TSA: Argulus foliaceus afol_12091.1, mRNA sequence	4.9	6.2	1	18.1 (M:18.1)	1	25.0	641
false	afol_29232.1p	TSA: Argulus foliaceus afol_29232.1, mRNA sequence	11.5	11.8	1	18.1 (M:18.1)	1	15.8	642
false	afol_48626.2p	TSA: Argulus foliaceus afol_48626.2, mRNA sequence	260.5	8.3	1	18.1 (M:18.1)	1	0.7	643
false	afol_44251.1p	TSA: Argulus foliaceus afol_44251.1, mRNA sequence	22.8	6.0	1	18.1 (M:18.1)	1	7.6	644
false	afol_20167.1p	TSA: Argulus foliaceus afol_20167.1, mRNA sequence	110.3	5.7	1	18.1 (M:18.1)	1	1.0	645
false	afol_16325.3p	TSA: Argulus foliaceus afol_16325.3, mRNA sequence	24.1	9.5	1	18.1 (M:18.1)	1	5.3	646
false	afol_16616.4p	TSA: Argulus foliaceus afol_16616.4, mRNA sequence	79.7	9.1	1	18.1 (M:18.1)	1	1.5	647
false	afol_17149.1p	TSA: Argulus foliaceus afol_17149.1, mRNA sequence	11.1	10.3	1	18.1 (M:18.1)	1	10.4	648
false	afol_32787.4p	TSA: Argulus foliaceus afol_32787.4, mRNA sequence	95.2	9.1	1	18.1 (M:18.1)	1	3.0	649
false	afol_44853.1p	TSA: Argulus foliaceus afol_44853.1, mRNA sequence	10.7	4.6	1	18.1 (M:18.1)	1	10.9	650
false	afol_51253.1p	TSA: Argulus foliaceus afol_51253.1, mRNA sequence	12.4	10.7	1	18.0 (M:18.0)	1	9.6	651
false	afol_52530.1p	TSA: Argulus foliaceus afol_52530.1, mRNA sequence	8.2	9.4	1	18.0 (M:18.0)	1	18.1	652
false	afol_169.3p	TSA: Argulus foliaceus afol_169.3, mRNA sequence	8.6	10.9	1	18.0 (M:18.0)	1	23.3	653
false	afol_45799.10p	TSA: Argulus foliaceus afol_45799.10, mRNA sequence	100.6	6.3	1	18.0 (M:18.0)	1	1.8	654
false	afol_31553.3p	TSA: Argulus foliaceus afol_31553.3, mRNA sequence	4.7	7.2	1	18.0 (M:18.0)	1	46.3	655
false	afol_32355.2p	TSA: Argulus foliaceus afol_32355.2, mRNA sequence	91.1	5.2	1	18.0 (M:18.0)	1	2.5	656
false	afol_25253.1p	TSA: Argulus foliaceus afol_25253.1, mRNA sequence	50.0	8.2	1	18.0 (M:18.0)	1	2.3	657
false	afol_37540.6p	TSA: Argulus foliaceus afol_37540.6, mRNA sequence	66.7	9.4	1	18.0 (M:18.0)	1	3.3	658
false	afol_8295.1p	TSA: Argulus foliaceus afol_8295.1, mRNA sequence	7.0	9.3	1	17.9 (M:17.9)	1	15.3	659
false	afol_10132.2p	TSA: Argulus foliaceus afol_10132.2, mRNA sequence	78.2	7.2	1	17.9 (M:17.9)	1	2.8	660
false	afol_52855.1p	TSA: Argulus foliaceus afol_52855.1, mRNA sequence	13.0	5.6	1	17.9 (M:17.9)	1	12.9	661
false	afol_53551.1p	TSA: Argulus foliaceus afol_53551.1, mRNA sequence	14.5	10.4	2	17.9 (M:17.9)	1	6.6	662
false	afol_54762.1p	TSA: Argulus foliaceus afol_54762.1, mRNA sequence	72.3	9.5	1	17.9 (M:17.9)	1	2.3	663
false	afol_47059.2p	TSA: Argulus foliaceus afol_47059.2, mRNA sequence	20.4	5.1	1	17.9 (M:17.9)	1	4.3	664
false	afol_27695.1p	TSA: Argulus foliaceus afol_27695.1, mRNA sequence	6.3	9.9	1	17.9 (M:17.9)	1	37.0	665
false	afol_6075.1p	TSA: Argulus foliaceus afol_6075.1, mRNA sequence	8.1	10.7	1	17.9 (M:17.9)	1	10.1	666
false	afol_3486.1p	TSA: Argulus foliaceus afol_3486.1, mRNA sequence	54.1	8.2	1	17.9 (M:17.9)	1	3.3	667
false	afol_45860.2p	TSA: Argulus foliaceus afol_45860.2, mRNA sequence	138.2	5.4	1	17.9 (M:17.9)	1	1.7	668
false	afol_10129.3p	TSA: Argulus foliaceus afol_10129.3, mRNA sequence	79.3	9.0	1	17.9 (M:17.9)	1	2.8	669
false	afol_19349.2p	TSA: Argulus foliaceus afol_19349.2, mRNA sequence	91.0	6.3	1	17.9 (M:17.9)	1	1.8	670
false	afol_16255.1p	TSA: Argulus foliaceus afol_16255.1, mRNA sequence	5.9	10.0	1	17.9 (M:17.9)	1	18.9	671
false	afol_37466.1p	TSA: Argulus foliaceus afol_37466.1, mRNA sequence	33.3	9.7	1	17.9 (M:17.9)	1	2.3	672
false	afol_42757.1p	TSA: Argulus foliaceus afol_42757.1, mRNA sequence	39.6	9.1	1	17.9 (M:17.9)	1	5.2	673
false	afol_49510.1p	TSA: Argulus foliaceus afol_49510.1, mRNA sequence	102.2	5.9	1	17.9 (M:17.9)	1	1.1	674
false	afol_1031.2p	TSA: Argulus foliaceus afol_1031.2, mRNA sequence	12.2	5.0	1	17.9 (M:17.9)	1	19.6	675
false	afol_24623.1p	TSA: Argulus foliaceus afol_24623.1, mRNA sequence	17.1	6.2	1	17.9 (M:17.9)	1	8.1	676
false	afol_36377.1p	TSA: Argulus foliaceus afol_36377.1, mRNA sequence	5.7	8.6	1	17.8 (M:17.8)	1	44.9	677
false	afol_6412.3p	TSA: Argulus foliaceus afol_6412.3, mRNA sequence	106.3	5.6	1	17.8 (M:17.8)	1	0.7	678
false	afol_26101.1p	TSA: Argulus foliaceus afol_26101.1, mRNA sequence	5.5	12.0	1	17.8 (M:17.8)	1	16.0	679
false	afol_11452.1p	TSA: Argulus foliaceus afol_11452.1, mRNA sequence	7.1	8.9	1	17.8 (M:17.8)	1	11.7	680
false	afol_44309.1p	TSA: Argulus foliaceus afol_44309.1, mRNA sequence	39.3	5.4	1	17.8 (M:17.8)	1	2.8	681
false	afol_55446.2p	TSA: Argulus foliaceus afol_55446.2, mRNA sequence	31.0	7.3	1	17.8 (M:17.8)	1	6.5	682
false	afol_57521.1p	TSA: Argulus foliaceus afol_57521.1, mRNA sequence	7.7	9.5	1	17.8 (M:17.8)	1	26.2	683
false	afol_24170.1p	TSA: Argulus foliaceus afol_24170.1, mRNA sequence	17.2	7.0	1	17.8 (M:17.8)	1	5.9	684
false	afol_38493.1p	TSA: Argulus foliaceus afol_38493.1, mRNA sequence	41.5	8.9	1	17.8 (M:17.8)	1	6.0	685
false	afol_17246.5p	TSA: Argulus foliaceus afol_17246.5, mRNA sequence	59.0	6.4	1	17.8 (M:17.8)	1	5.4	686
false	afol_38693.2p	TSA: Argulus foliaceus afol_38693.2, mRNA sequence	140.4	6.0	1	17.8 (M:17.8)	1	1.2	687
false	afol_6431.2p	TSA: Argulus foliaceus afol_6431.2, mRNA sequence	197.9	5.8	1	17.8 (M:17.8)	1	0.7	688
false	afol_15674.1p	TSA: Argulus foliaceus afol_15674.1, mRNA sequence	7.0	9.4	1	17.8 (M:17.8)	1	15.3	689
false	afol_32725.2p	TSA: Argulus foliaceus afol_32725.2, mRNA sequence	11.6	7.8	1	17.8 (M:17.8)	1	16.2	690
false	afol_42525.2p	TSA: Argulus foliaceus afol_42525.2, mRNA sequence	111.2	6.7	1	17.8 (M:17.8)	1	0.9	691
false	afol_36588.1p	TSA: Argulus foliaceus afol_36588.1, mRNA sequence	6.6	8.2	1	17.7 (M:17.7)	1	33.3	692
false	afol_40958.2p	TSA: Argulus foliaceus afol_40958.2, mRNA sequence	8.2	8.4	1	17.7 (M:17.7)	1	10.0	693
false	afol_43185.1p	TSA: Argulus foliaceus afol_43185.1, mRNA sequence	11.3	9.4	1	17.7 (M:17.7)	1	12.1	694
false	afol_24297.1p	TSA: Argulus foliaceus afol_24297.1, mRNA sequence	10.5	9.3	1	17.7 (M:17.7)	1	17.8	695
false	afol_28698.2p	TSA: Argulus foliaceus afol_28698.2, mRNA sequence	22.5	6.2	1	17.7 (M:17.7)	1	8.5	696
false	afol_45524.1p	TSA: Argulus foliaceus afol_45524.1, mRNA sequence	69.4	9.6	1	17.7 (M:17.7)	1	2.6	697
false	afol_42131.1p	TSA: Argulus foliaceus afol_42131.1, mRNA sequence	33.6	8.9	1	17.7 (M:17.7)	1	8.6	698
false	afol_29580.1p	TSA: Argulus foliaceus afol_29580.1, mRNA sequence	62.4	6.8	1	17.7 (M:17.7)	1	3.1	699
false	afol_24770.1p	TSA: Argulus foliaceus afol_24770.1, mRNA sequence	21.2	9.2	1	17.7 (M:17.7)	1	12.6	700
false	afol_28611.2p	TSA: Argulus foliaceus afol_28611.2, mRNA sequence	47.9	5.2	1	17.7 (M:17.7)	1	2.2	701
false	afol_5178.1p	TSA: Argulus foliaceus afol_5178.1, mRNA sequence	9.2	10.3	1	17.7 (M:17.7)	1	22.2	702
false	afol_49522.2p	TSA: Argulus foliaceus afol_49522.2, mRNA sequence	44.7	9.2	1	17.7 (M:17.7)	1	2.2	703
false	afol_31279.9p	TSA: Argulus foliaceus afol_31279.9, mRNA sequence	68.6	9.8	1	17.7 (M:17.7)	1	1.9	704
false	afol_27125.1p	TSA: Argulus foliaceus afol_27125.1, mRNA sequence	10.1	8.8	1	17.7 (M:17.7)	1	17.3	705
false	afol_12668.1p	TSA: Argulus foliaceus afol_12668.1, mRNA sequence	19.2	8.6	1	17.7 (M:17.7)	1	10.1	706
false	afol_13642.1p	TSA: Argulus foliaceus afol_13642.1, mRNA sequence	7.8	9.6	1	17.7 (M:17.7)	1	15.6	707
false	afol_33653.1p	TSA: Argulus foliaceus afol_33653.1, mRNA sequence	8.6	10.0	1	17.6 (M:17.6)	1	26.7	708
false	afol_13967.1p	TSA: Argulus foliaceus afol_13967.1, mRNA sequence	7.1	11.3	1	17.6 (M:17.6)	1	35.5	709
false	afol_33282.1p	TSA: Argulus foliaceus afol_33282.1, mRNA sequence	13.5	10.0	1	17.6 (M:17.6)	1	13.9	710
false	afol_28669.1p	TSA: Argulus foliaceus afol_28669.1, mRNA sequence	12.2	9.1	1	17.6 (M:17.6)	1	10.7	711
false	afol_19037.4p	TSA: Argulus foliaceus afol_19037.4, mRNA sequence	73.2	6.9	1	17.6 (M:17.6)	1	3.8	712
false	afol_25108.6p	TSA: Argulus foliaceus afol_25108.6, mRNA sequence	65.6	6.2	1	17.6 (M:17.6)	1	4.2	713
false	afol_16618.14p	TSA: Argulus foliaceus afol_16618.14, mRNA sequence	107.7	6.2	1	17.6 (M:17.6)	1	1.0	714
false	afol_16669.22p	TSA: Argulus foliaceus afol_16669.22, mRNA sequence	133.0	4.6	1	17.6 (M:17.6)	1	1.8	715
false	afol_42594.1p	TSA: Argulus foliaceus afol_42594.1, mRNA sequence	97.0	8.3	1	17.6 (M:17.6)	1	1.7	716
false	afol_13679.1p	TSA: Argulus foliaceus afol_13679.1, mRNA sequence	108.8	5.3	1	17.6 (M:17.6)	1	1.2	717
false	afol_42842.1p	TSA: Argulus foliaceus afol_42842.1, mRNA sequence	7.9	9.0	1	17.6 (M:17.6)	1	14.1	718
false	afol_45859.2p	TSA: Argulus foliaceus afol_45859.2, mRNA sequence	19.9	6.1	1	17.6 (M:17.6)	1	11.3	719
false	afol_37487.2p	TSA: Argulus foliaceus afol_37487.2, mRNA sequence	48.3	9.0	1	17.6 (M:17.6)	1	6.7	720
false	afol_56411.1p	TSA: Argulus foliaceus afol_56411.1, mRNA sequence	74.3	9.2	1	17.6 (M:17.6)	1	1.5	721
false	afol_41617.1p	TSA: Argulus foliaceus afol_41617.1, mRNA sequence	5.9	6.9	1	17.5 (M:17.5)	0	0.0	722
false	afol_3394.18p	TSA: Argulus foliaceus afol_3394.18, mRNA sequence	61.4	8.8	1	17.5 (M:17.5)	1	1.3	723
false	afol_33724.1p	TSA: Argulus foliaceus afol_33724.1, mRNA sequence	43.8	8.8	1	17.5 (M:17.5)	1	3.1	724
false	afol_35626.1p	TSA: Argulus foliaceus afol_35626.1, mRNA sequence	3.8	5.5	1	17.5 (M:17.5)	1	37.5	725
false	afol_1377.1p	TSA: Argulus foliaceus afol_1377.1, mRNA sequence	10.0	5.1	1	17.5 (M:17.5)	1	18.2	726
false	afol_9631.1p	TSA: Argulus foliaceus afol_9631.1, mRNA sequence	10.9	9.0	1	17.5 (M:17.5)	1	8.3	727
false	afol_31609.1p	TSA: Argulus foliaceus afol_31609.1, mRNA sequence	43.9	9.4	1	17.5 (M:17.5)	1	4.2	728
false	afol_13431.3p	TSA: Argulus foliaceus afol_13431.3, mRNA sequence	55.9	5.1	1	17.5 (M:17.5)	1	2.2	729
false	afol_32524.6p	TSA: Argulus foliaceus afol_32524.6, mRNA sequence	134.9	6.6	1	17.5 (M:17.5)	1	1.0	730
false	afol_6192.1p	TSA: Argulus foliaceus afol_6192.1, mRNA sequence	8.6	9.8	1	17.5 (M:17.5)	1	13.0	731
false	afol_30534.1p	TSA: Argulus foliaceus afol_30534.1, mRNA sequence	70.3	5.4	1	17.5 (M:17.5)	1	2.1	732
false	afol_3387.2p	TSA: Argulus foliaceus afol_3387.2, mRNA sequence	77.2	4.9	1	17.5 (M:17.5)	1	1.0	733
false	afol_21670.1p	TSA: Argulus foliaceus afol_21670.1, mRNA sequence	5.4	8.9	1	17.5 (M:17.5)	1	25.5	734
false	afol_37954.1p	TSA: Argulus foliaceus afol_37954.1, mRNA sequence	35.1	6.4	1	17.5 (M:17.5)	1	2.6	735
false	afol_51926.9p	TSA: Argulus foliaceus afol_51926.9, mRNA sequence	48.4	7.2	1	17.5 (M:17.5)	1	1.8	736
false	afol_56039.1p	TSA: Argulus foliaceus afol_56039.1, mRNA sequence	50.8	5.2	1	17.5 (M:17.5)	1	2.4	737
false	afol_15307.1p	TSA: Argulus foliaceus afol_15307.1, mRNA sequence	55.7	6.3	1	17.5 (M:17.5)	1	1.8	738
false	afol_4054.1p	TSA: Argulus foliaceus afol_4054.1, mRNA sequence	6.1	9.3	1	17.4 (M:17.4)	1	16.7	739
false	afol_45994.1p	TSA: Argulus foliaceus afol_45994.1, mRNA sequence	37.2	5.7	1	17.4 (M:17.4)	0	0.0	740
false	afol_3179.7p	TSA: Argulus foliaceus afol_3179.7, mRNA sequence	72.0	8.6	1	17.4 (M:17.4)	1	1.1	741
false	afol_13130.1p	TSA: Argulus foliaceus afol_13130.1, mRNA sequence	140.1	6.2	1	17.4 (M:17.4)	1	1.6	742
false	afol_36586.1p	TSA: Argulus foliaceus afol_36586.1, mRNA sequence	16.1	9.3	1	17.4 (M:17.4)	1	14.3	743
false	afol_25835.2p	TSA: Argulus foliaceus afol_25835.2, mRNA sequence	59.5	5.8	1	17.4 (M:17.4)	1	2.5	744
false	afol_50153.4p	TSA: Argulus foliaceus afol_50153.4, mRNA sequence	25.0	6.1	1	17.4 (M:17.4)	1	4.9	745
false	afol_45911.1p	TSA: Argulus foliaceus afol_45911.1, mRNA sequence	44.8	5.0	1	17.4 (M:17.4)	1	2.3	746
false	afol_39623.1p	TSA: Argulus foliaceus afol_39623.1, mRNA sequence	18.3	9.3	1	17.4 (M:17.4)	1	14.3	747
false	afol_958.2p	TSA: Argulus foliaceus afol_958.2, mRNA sequence	44.7	9.2	1	17.4 (M:17.4)	1	2.0	748
false	afol_25028.7p	TSA: Argulus foliaceus afol_25028.7, mRNA sequence	28.0	7.0	1	17.4 (M:17.4)	1	8.2	749
false	afol_3364.1p	TSA: Argulus foliaceus afol_3364.1, mRNA sequence	77.5	6.9	1	17.4 (M:17.4)	0	0.0	750
false	afol_32522.4p	TSA: Argulus foliaceus afol_32522.4, mRNA sequence	150.6	7.6	1	17.4 (M:17.4)	1	0.5	751
false	afol_48153.1p	TSA: Argulus foliaceus afol_48153.1, mRNA sequence	6.0	10.8	1	17.4 (M:17.4)	1	17.0	752
false	afol_15203.2p	TSA: Argulus foliaceus afol_15203.2, mRNA sequence	6.5	10.0	1	17.3 (M:17.3)	1	21.4	753
false	afol_51866.1p	TSA: Argulus foliaceus afol_51866.1, mRNA sequence	83.0	6.2	1	17.3 (M:17.3)	1	1.2	754
false	afol_35325.1p	TSA: Argulus foliaceus afol_35325.1, mRNA sequence	7.0	9.8	1	17.3 (M:17.3)	1	14.0	755
false	afol_47699.1p	TSA: Argulus foliaceus afol_47699.1, mRNA sequence	15.8	5.2	1	17.3 (M:17.3)	1	11.3	756
false	afol_7603.1p	TSA: Argulus foliaceus afol_7603.1, mRNA sequence	7.0	10.2	1	17.3 (M:17.3)	1	19.4	757
false	afol_49532.1p	TSA: Argulus foliaceus afol_49532.1, mRNA sequence	133.9	6.3	1	17.3 (M:17.3)	1	1.3	758
false	afol_32172.1p	TSA: Argulus foliaceus afol_32172.1, mRNA sequence	5.5	9.6	1	17.3 (M:17.3)	1	18.0	759
false	afol_24391.3p	TSA: Argulus foliaceus afol_24391.3, mRNA sequence	177.3	8.5	1	17.3 (M:17.3)	1	0.8	760
false	afol_30625.1p	TSA: Argulus foliaceus afol_30625.1, mRNA sequence	6.3	8.8	1	17.3 (M:17.3)	1	30.2	761
false	afol_35497.1p	TSA: Argulus foliaceus afol_35497.1, mRNA sequence	7.6	9.9	1	17.3 (M:17.3)	0	0.0	762
false	afol_6778.2p	TSA: Argulus foliaceus afol_6778.2, mRNA sequence	39.5	6.6	1	17.3 (M:17.3)	1	6.3	763
false	afol_41752.1p	TSA: Argulus foliaceus afol_41752.1, mRNA sequence	5.5	8.1	1	17.2 (M:17.2)	1	22.0	764
false	afol_18053.1p	TSA: Argulus foliaceus afol_18053.1, mRNA sequence	66.3	6.6	1	17.2 (M:17.2)	1	2.8	765
false	afol_27462.1p	TSA: Argulus foliaceus afol_27462.1, mRNA sequence	6.1	10.9	1	17.2 (M:17.2)	1	34.0	766
false	afol_50030.1p	TSA: Argulus foliaceus afol_50030.1, mRNA sequence	12.4	9.9	1	17.2 (M:17.2)	1	6.4	767
false	afol_36812.3p	TSA: Argulus foliaceus afol_36812.3, mRNA sequence	111.0	6.6	1	17.2 (M:17.2)	1	1.9	768
false	afol_38913.4p	TSA: Argulus foliaceus afol_38913.4, mRNA sequence	276.0	5.3	1	17.2 (M:17.2)	1	0.5	769
false	afol_19911.1p	TSA: Argulus foliaceus afol_19911.1, mRNA sequence	4.4	5.7	1	17.2 (M:17.2)	1	47.5	770
false	afol_10515.4p	TSA: Argulus foliaceus afol_10515.4, mRNA sequence	68.9	5.9	1	17.2 (M:17.2)	1	2.9	771
false	afol_27761.1p	TSA: Argulus foliaceus afol_27761.1, mRNA sequence	201.7	6.4	1	17.2 (M:17.2)	1	0.6	772
false	afol_51943.12p	TSA: Argulus foliaceus afol_51943.12, mRNA sequence	134.6	7.6	1	17.2 (M:17.2)	1	1.1	773
false	afol_6367.3p	TSA: Argulus foliaceus afol_6367.3, mRNA sequence	149.6	8.4	1	17.2 (M:17.2)	1	1.4	774
false	afol_16312.2p	TSA: Argulus foliaceus afol_16312.2, mRNA sequence	66.7	6.4	1	17.2 (M:17.2)	1	2.2	775
false	afol_15252.1p	TSA: Argulus foliaceus afol_15252.1, mRNA sequence	70.7	7.0	1	17.2 (M:17.2)	1	3.0	776
false	afol_15459.3p	TSA: Argulus foliaceus afol_15459.3, mRNA sequence	49.4	10.0	1	17.2 (M:17.2)	1	4.7	777
false	afol_32718.2p	TSA: Argulus foliaceus afol_32718.2, mRNA sequence	73.6	8.6	1	17.2 (M:17.2)	1	2.7	778
false	afol_63.1p	TSA: Argulus foliaceus afol_63.1, mRNA sequence	6.8	8.1	1	17.1 (M:17.1)	1	50.0	779
false	afol_31461.1p	TSA: Argulus foliaceus afol_31461.1, mRNA sequence	7.9	9.6	1	17.1 (M:17.1)	1	16.2	780
false	afol_51704.1p	TSA: Argulus foliaceus afol_51704.1, mRNA sequence	57.8	8.1	1	17.1 (M:17.1)	1	3.2	781
false	afol_35566.1p	TSA: Argulus foliaceus afol_35566.1, mRNA sequence	7.7	11.4	1	17.1 (M:17.1)	1	23.4	782
false	afol_10647.1p	TSA: Argulus foliaceus afol_10647.1, mRNA sequence	10.3	6.3	1	17.1 (M:17.1)	1	13.3	783
false	afol_56822.1p	TSA: Argulus foliaceus afol_56822.1, mRNA sequence	11.0	9.6	1	17.1 (M:17.1)	1	13.3	784
false	afol_55766.6p	TSA: Argulus foliaceus afol_55766.6, mRNA sequence	57.8	5.8	1	17.1 (M:17.1)	1	1.5	785
false	afol_18722.2p	TSA: Argulus foliaceus afol_18722.2, mRNA sequence	118.1	5.7	1	17.1 (M:17.1)	1	1.0	786
false	afol_14228.1p	TSA: Argulus foliaceus afol_14228.1, mRNA sequence	7.7	10.0	1	17.1 (M:17.1)	1	18.2	787
false	afol_13026.1p	TSA: Argulus foliaceus afol_13026.1, mRNA sequence	68.9	9.4	1	17.1 (M:17.1)	1	2.6	788
false	afol_5451.2p	TSA: Argulus foliaceus afol_5451.2, mRNA sequence	165.0	7.1	1	17.1 (M:17.1)	1	0.6	789
false	afol_35283.1p	TSA: Argulus foliaceus afol_35283.1, mRNA sequence	6.8	10.1	1	17.1 (M:17.1)	1	20.0	790
false	afol_44837.1p	TSA: Argulus foliaceus afol_44837.1, mRNA sequence	59.3	7.6	1	17.1 (M:17.1)	1	1.3	791
false	afol_55039.4p	TSA: Argulus foliaceus afol_55039.4, mRNA sequence	102.2	8.0	1	17.1 (M:17.1)	1	1.9	792
false	afol_16876.6p	TSA: Argulus foliaceus afol_16876.6, mRNA sequence	106.7	8.8	1	17.1 (M:17.1)	1	1.8	793
false	afol_25867.1p	TSA: Argulus foliaceus afol_25867.1, mRNA sequence	24.5	8.4	1	17.1 (M:17.1)	1	8.9	794
false	afol_24371.4p	TSA: Argulus foliaceus afol_24371.4, mRNA sequence	98.3	6.2	1	17.1 (M:17.1)	1	1.3	795
false	afol_3252.1p	TSA: Argulus foliaceus afol_3252.1, mRNA sequence	182.2	8.8	1	17.1 (M:17.1)	1	1.1	796
false	afol_21448.1p	TSA: Argulus foliaceus afol_21448.1, mRNA sequence	9.8	9.7	1	17.1 (M:17.1)	1	20.7	797
false	afol_26865.1p	TSA: Argulus foliaceus afol_26865.1, mRNA sequence	6.8	6.7	1	17.1 (M:17.1)	1	33.9	798
false	afol_13998.1p	TSA: Argulus foliaceus afol_13998.1, mRNA sequence	72.6	5.1	1	17.1 (M:17.1)	1	1.4	799
false	afol_38344.5p	TSA: Argulus foliaceus afol_38344.5, mRNA sequence	105.4	5.5	1	17.1 (M:17.1)	1	1.6	800
false	afol_37979.1p	TSA: Argulus foliaceus afol_37979.1, mRNA sequence	65.4	6.9	1	17.0 (M:17.0)	1	3.3	801
false	afol_42953.1p	TSA: Argulus foliaceus afol_42953.1, mRNA sequence	8.7	10.1	1	17.0 (M:17.0)	1	37.0	802
false	afol_33142.1p	TSA: Argulus foliaceus afol_33142.1, mRNA sequence	11.6	10.2	1	17.0 (M:17.0)	0	0.0	803
false	afol_31247.2p	TSA: Argulus foliaceus afol_31247.2, mRNA sequence	22.4	9.0	1	17.0 (M:17.0)	0	0.0	804
false	afol_18612.1p	TSA: Argulus foliaceus afol_18612.1, mRNA sequence	5.8	9.6	1	17.0 (M:17.0)	1	20.0	805
false	afol_44830.2p	TSA: Argulus foliaceus afol_44830.2, mRNA sequence	8.9	9.7	1	17.0 (M:17.0)	1	13.2	806
false	afol_56753.1p	TSA: Argulus foliaceus afol_56753.1, mRNA sequence	9.9	9.5	1	17.0 (M:17.0)	1	9.3	807
false	afol_605.6p	TSA: Argulus foliaceus afol_605.6, mRNA sequence	59.8	6.6	1	17.0 (M:17.0)	1	3.4	808
false	afol_32268.1p	TSA: Argulus foliaceus afol_32268.1, mRNA sequence	66.5	8.0	1	17.0 (M:17.0)	0	0.0	809
false	afol_50604.7p	TSA: Argulus foliaceus afol_50604.7, mRNA sequence	151.7	8.9	1	17.0 (M:17.0)	1	1.3	810
false	afol_55745.5p	TSA: Argulus foliaceus afol_55745.5, mRNA sequence	78.4	8.3	1	17.0 (M:17.0)	1	1.5	811
false	afol_5096.2p	TSA: Argulus foliaceus afol_5096.2, mRNA sequence	7.8	8.0	1	16.9 (M:16.9)	1	11.9	812
false	afol_16598.14p	TSA: Argulus foliaceus afol_16598.14, mRNA sequence	51.5	8.6	1	16.9 (M:16.9)	1	3.9	813
false	afol_47208.1p	TSA: Argulus foliaceus afol_47208.1, mRNA sequence	7.7	9.1	1	16.9 (M:16.9)	1	20.9	814
false	afol_37636.7p	TSA: Argulus foliaceus afol_37636.7, mRNA sequence	55.4	7.3	1	16.9 (M:16.9)	1	1.9	815
false	afol_22877.1p	TSA: Argulus foliaceus afol_22877.1, mRNA sequence	7.1	10.2	1	16.9 (M:16.9)	1	24.2	816
false	afol_46150.1p	TSA: Argulus foliaceus afol_46150.1, mRNA sequence	9.2	10.9	1	16.9 (M:16.9)	1	11.5	817
false	afol_26821.1p	TSA: Argulus foliaceus afol_26821.1, mRNA sequence	13.2	9.8	1	16.9 (M:16.9)	1	8.0	818
false	afol_55147.2p	TSA: Argulus foliaceus afol_55147.2, mRNA sequence	44.0	5.6	1	16.9 (M:16.9)	1	4.2	819
false	afol_7888.1p	TSA: Argulus foliaceus afol_7888.1, mRNA sequence	60.0	8.3	1	16.9 (M:16.9)	1	2.0	820
false	afol_44323.3p	TSA: Argulus foliaceus afol_44323.3, mRNA sequence	12.0	9.6	1	16.9 (M:16.9)	1	13.5	821
false	afol_27803.4p	TSA: Argulus foliaceus afol_27803.4, mRNA sequence	28.7	8.1	1	16.9 (M:16.9)	1	7.8	822
false	afol_18693.1p	TSA: Argulus foliaceus afol_18693.1, mRNA sequence	89.4	5.9	1	16.9 (M:16.9)	1	1.7	823
false	afol_53086.1p	TSA: Argulus foliaceus afol_53086.1, mRNA sequence	5.7	10.3	1	16.9 (M:16.9)	0	0.0	824
false	afol_24839.16p	TSA: Argulus foliaceus afol_24839.16, mRNA sequence	68.7	10.1	1	16.9 (M:16.9)	1	3.8	825
false	afol_466.1p	TSA: Argulus foliaceus afol_466.1, mRNA sequence	69.9	9.1	1	16.9 (M:16.9)	1	2.1	826
false	afol_25008.1p	TSA: Argulus foliaceus afol_25008.1, mRNA sequence	4.5	9.7	1	16.9 (M:16.9)	1	36.8	827
false	afol_11130.1p	TSA: Argulus foliaceus afol_11130.1, mRNA sequence	12.5	9.5	1	16.9 (M:16.9)	1	16.3	828
false	afol_36080.1p	TSA: Argulus foliaceus afol_36080.1, mRNA sequence	12.7	9.9	1	16.9 (M:16.9)	1	14.2	829
false	afol_7777.1p	TSA: Argulus foliaceus afol_7777.1, mRNA sequence	24.5	8.9	1	16.9 (M:16.9)	1	3.8	830
false	afol_47670.2p	TSA: Argulus foliaceus afol_47670.2, mRNA sequence	87.1	7.1	1	16.9 (M:16.9)	1	1.0	831
false	afol_20059.1p	TSA: Argulus foliaceus afol_20059.1, mRNA sequence	14.0	8.8	1	16.9 (M:16.9)	1	9.6	832
false	afol_55756.6p	TSA: Argulus foliaceus afol_55756.6, mRNA sequence	109.1	6.9	1	16.9 (M:16.9)	1	1.6	833
false	afol_50267.1p	TSA: Argulus foliaceus afol_50267.1, mRNA sequence	3.6	9.8	1	16.9 (M:16.9)	1	35.5	834
false	afol_11279.1p	TSA: Argulus foliaceus afol_11279.1, mRNA sequence	10.6	9.0	1	16.9 (M:16.9)	1	22.7	835
false	afol_40003.1p	TSA: Argulus foliaceus afol_40003.1, mRNA sequence	34.6	9.8	1	16.9 (M:16.9)	1	7.9	836
false	afol_6761.1p	TSA: Argulus foliaceus afol_6761.1, mRNA sequence	13.1	9.6	1	16.9 (M:16.9)	1	20.2	837
false	afol_13104.1p	TSA: Argulus foliaceus afol_13104.1, mRNA sequence	17.0	10.1	1	16.8 (M:16.8)	1	6.8	838
false	afol_7870.6p	TSA: Argulus foliaceus afol_7870.6, mRNA sequence	127.8	7.0	1	16.8 (M:16.8)	1	2.1	839
false	afol_19100.1p	TSA: Argulus foliaceus afol_19100.1, mRNA sequence	47.7	9.4	1	16.8 (M:16.8)	1	2.9	840
false	afol_52145.1p	TSA: Argulus foliaceus afol_52145.1, mRNA sequence	106.3	6.0	1	16.8 (M:16.8)	1	2.1	841
false	afol_38025.3p	TSA: Argulus foliaceus afol_38025.3, mRNA sequence	43.6	9.0	1	16.8 (M:16.8)	1	6.1	842
false	afol_49584.1p	TSA: Argulus foliaceus afol_49584.1, mRNA sequence	103.7	8.8	1	16.8 (M:16.8)	1	1.3	843
false	afol_47005.2p	TSA: Argulus foliaceus afol_47005.2, mRNA sequence	195.3	5.4	1	16.8 (M:16.8)	1	0.7	844
false	afol_9857.1p	TSA: Argulus foliaceus afol_9857.1, mRNA sequence	5.0	8.8	1	16.8 (M:16.8)	1	18.6	845
false	afol_9324.1p	TSA: Argulus foliaceus afol_9324.1, mRNA sequence	6.6	9.3	1	16.8 (M:16.8)	1	28.6	846
false	afol_34072.1p	TSA: Argulus foliaceus afol_34072.1, mRNA sequence	11.3	10.1	1	16.8 (M:16.8)	1	18.8	847
false	afol_14836.1p	TSA: Argulus foliaceus afol_14836.1, mRNA sequence	12.5	10.9	1	16.8 (M:16.8)	1	13.9	848
false	afol_48878.2p	TSA: Argulus foliaceus afol_48878.2, mRNA sequence	9.8	9.2	1	16.8 (M:16.8)	1	17.6	849
false	afol_27138.1p	TSA: Argulus foliaceus afol_27138.1, mRNA sequence	13.5	9.4	1	16.8 (M:16.8)	0	0.0	850
false	afol_44429.10p	TSA: Argulus foliaceus afol_44429.10, mRNA sequence	92.9	6.5	1	16.8 (M:16.8)	1	1.6	851
false	afol_26296.1p	TSA: Argulus foliaceus afol_26296.1, mRNA sequence	6.6	9.2	1	16.8 (M:16.8)	1	32.8	852
false	afol_3088.1p	TSA: Argulus foliaceus afol_3088.1, mRNA sequence	7.3	8.1	1	16.8 (M:16.8)	1	25.0	853
false	afol_29886.1p	TSA: Argulus foliaceus afol_29886.1, mRNA sequence	8.8	9.9	1	16.8 (M:16.8)	1	22.7	854
false	afol_23369.1p	TSA: Argulus foliaceus afol_23369.1, mRNA sequence	37.9	5.5	1	16.8 (M:16.8)	1	3.9	855
false	afol_17262.12p	TSA: Argulus foliaceus afol_17262.12, mRNA sequence	56.1	6.5	1	16.8 (M:16.8)	1	2.0	856
false	afol_17223.1p	TSA: Argulus foliaceus afol_17223.1, mRNA sequence	48.2	5.4	1	16.8 (M:16.8)	1	3.3	857
false	afol_42458.2p	TSA: Argulus foliaceus afol_42458.2, mRNA sequence	83.8	7.0	1	16.8 (M:16.8)	1	1.6	858
false	afol_28438.2p	TSA: Argulus foliaceus afol_28438.2, mRNA sequence	36.0	10.2	1	16.7 (M:16.7)	1	3.8	859
false	afol_43937.3p	TSA: Argulus foliaceus afol_43937.3, mRNA sequence	251.9	7.1	1	16.7 (M:16.7)	1	0.3	860
false	afol_6899.2p	TSA: Argulus foliaceus afol_6899.2, mRNA sequence	56.3	9.8	1	16.7 (M:16.7)	1	5.1	861
false	afol_21566.1p	TSA: Argulus foliaceus afol_21566.1, mRNA sequence	76.9	6.4	1	16.7 (M:16.7)	1	1.1	862
false	afol_20332.1p	TSA: Argulus foliaceus afol_20332.1, mRNA sequence	7.6	10.3	1	16.7 (M:16.7)	1	30.6	863
false	afol_21126.1p	TSA: Argulus foliaceus afol_21126.1, mRNA sequence	10.7	11.4	1	16.7 (M:16.7)	1	7.7	864
false	afol_31687.3p	TSA: Argulus foliaceus afol_31687.3, mRNA sequence	46.8	5.6	1	16.7 (M:16.7)	1	3.5	865
false	afol_36738.2p	TSA: Argulus foliaceus afol_36738.2, mRNA sequence	76.2	5.4	1	16.7 (M:16.7)	1	3.1	866
false	afol_43569.2p	TSA: Argulus foliaceus afol_43569.2, mRNA sequence	9.1	9.7	1	16.7 (M:16.7)	1	9.0	867
false	afol_34718.1p	TSA: Argulus foliaceus afol_34718.1, mRNA sequence	11.1	5.9	1	16.7 (M:16.7)	1	18.4	868
false	afol_17584.1p	TSA: Argulus foliaceus afol_17584.1, mRNA sequence	26.6	11.2	1	16.7 (M:16.7)	1	4.0	869
false	afol_25063.3p	TSA: Argulus foliaceus afol_25063.3, mRNA sequence	57.4	7.9	1	16.7 (M:16.7)	1	5.6	870
false	afol_37156.2p	TSA: Argulus foliaceus afol_37156.2, mRNA sequence	51.4	8.7	1	16.7 (M:16.7)	1	5.3	871
false	afol_8207.1p	TSA: Argulus foliaceus afol_8207.1, mRNA sequence	82.4	6.7	1	16.7 (M:16.7)	1	2.0	872
false	afol_14840.1p	TSA: Argulus foliaceus afol_14840.1, mRNA sequence	6.6	11.0	1	16.7 (M:16.7)	1	13.0	873
false	afol_38641.1p	TSA: Argulus foliaceus afol_38641.1, mRNA sequence	46.5	6.2	1	16.7 (M:16.7)	1	4.8	874
false	afol_31753.3p	TSA: Argulus foliaceus afol_31753.3, mRNA sequence	81.9	9.3	1	16.7 (M:16.7)	1	1.6	875
false	afol_50287.1p	TSA: Argulus foliaceus afol_50287.1, mRNA sequence	17.3	9.3	1	16.6 (M:16.6)	1	7.4	876
false	afol_51841.2p	TSA: Argulus foliaceus afol_51841.2, mRNA sequence	135.5	7.4	1	16.6 (M:16.6)	1	0.9	877
false	afol_49850.1p	TSA: Argulus foliaceus afol_49850.1, mRNA sequence	40.6	7.6	1	16.6 (M:16.6)	1	5.3	878
false	afol_622.3p	TSA: Argulus foliaceus afol_622.3, mRNA sequence	44.1	8.6	1	16.6 (M:16.6)	1	2.5	879
false	afol_38763.2p	TSA: Argulus foliaceus afol_38763.2, mRNA sequence	79.8	5.2	1	16.6 (M:16.6)	1	2.3	880
false	afol_40126.5p	TSA: Argulus foliaceus afol_40126.5, mRNA sequence	231.6	5.7	1	16.6 (M:16.6)	1	0.5	881
false	afol_42638.1p	TSA: Argulus foliaceus afol_42638.1, mRNA sequence	18.6	9.2	1	16.6 (M:16.6)	1	30.7	882
false	afol_44423.25p	TSA: Argulus foliaceus afol_44423.25, mRNA sequence	65.9	9.9	1	16.6 (M:16.6)	1	1.9	883
false	afol_5017.1p	TSA: Argulus foliaceus afol_5017.1, mRNA sequence	8.2	10.1	1	16.6 (M:16.6)	1	29.2	884
false	afol_48642.1p	TSA: Argulus foliaceus afol_48642.1, mRNA sequence	22.6	5.5	1	16.6 (M:16.6)	1	8.0	885
false	afol_50609.2p	TSA: Argulus foliaceus afol_50609.2, mRNA sequence	38.2	5.0	1	16.6 (M:16.6)	1	2.0	886
false	afol_36749.12p	TSA: Argulus foliaceus afol_36749.12, mRNA sequence	79.8	6.8	1	16.6 (M:16.6)	1	2.4	887
false	afol_22540.1p	TSA: Argulus foliaceus afol_22540.1, mRNA sequence	6.2	10.4	1	16.6 (M:16.6)	1	18.5	888
false	afol_11525.1p	TSA: Argulus foliaceus afol_11525.1, mRNA sequence	5.6	9.5	1	16.6 (M:16.6)	1	18.0	889
false	afol_48497.2p	TSA: Argulus foliaceus afol_48497.2, mRNA sequence	38.8	6.7	1	16.6 (M:16.6)	1	1.9	890
false	afol_15313.1p	TSA: Argulus foliaceus afol_15313.1, mRNA sequence	39.3	7.7	1	16.6 (M:16.6)	1	2.7	891
false	afol_18056.1p	TSA: Argulus foliaceus afol_18056.1, mRNA sequence	44.5	4.7	1	16.6 (M:16.6)	1	2.5	892
false	afol_48952.3p	TSA: Argulus foliaceus afol_48952.3, mRNA sequence	52.8	5.5	1	16.6 (M:16.6)	0	0.0	893
false	afol_54878.1p	TSA: Argulus foliaceus afol_54878.1, mRNA sequence	15.9	4.8	1	16.6 (M:16.6)	1	5.5	894
false	afol_16318.1p	TSA: Argulus foliaceus afol_16318.1, mRNA sequence	13.3	10.3	1	16.6 (M:16.6)	1	12.6	895
false	afol_12625.1p	TSA: Argulus foliaceus afol_12625.1, mRNA sequence	343.2	7.6	1	16.6 (M:16.6)	1	0.6	896
false	afol_37579.7p	TSA: Argulus foliaceus afol_37579.7, mRNA sequence	68.4	9.0	1	16.6 (M:16.6)	1	1.8	897
false	afol_37509.4p	TSA: Argulus foliaceus afol_37509.4, mRNA sequence	175.4	5.3	1	16.6 (M:16.6)	1	1.5	898
false	afol_19024.1p	TSA: Argulus foliaceus afol_19024.1, mRNA sequence	305.6	4.9	1	16.5 (M:16.5)	1	0.7	899
false	afol_34962.1p	TSA: Argulus foliaceus afol_34962.1, mRNA sequence	6.6	9.2	1	16.5 (M:16.5)	1	19.6	900
false	afol_21322.1p	TSA: Argulus foliaceus afol_21322.1, mRNA sequence	11.2	9.3	1	16.5 (M:16.5)	1	9.9	901
false	afol_28614.1p	TSA: Argulus foliaceus afol_28614.1, mRNA sequence	20.0	6.4	1	16.5 (M:16.5)	1	11.4	902
false	afol_12031.1p	TSA: Argulus foliaceus afol_12031.1, mRNA sequence	6.1	10.0	2	16.5 (M:16.5)	0	0.0	903
false	afol_14790.2p	TSA: Argulus foliaceus afol_14790.2, mRNA sequence	73.4	6.9	1	16.5 (M:16.5)	1	2.9	904
false	afol_15561.1p	TSA: Argulus foliaceus afol_15561.1, mRNA sequence	7.8	9.1	1	16.5 (M:16.5)	1	16.4	905
false	afol_25577.1p	TSA: Argulus foliaceus afol_25577.1, mRNA sequence	70.4	5.9	1	16.5 (M:16.5)	1	3.0	906
false	afol_15913.1p	TSA: Argulus foliaceus afol_15913.1, mRNA sequence	88.1	7.6	1	16.5 (M:16.5)	1	1.4	907
false	afol_4189.1p	TSA: Argulus foliaceus afol_4189.1, mRNA sequence	5.8	9.4	1	16.4 (M:16.4)	1	32.0	908
false	afol_27675.1p	TSA: Argulus foliaceus afol_27675.1, mRNA sequence	19.5	5.5	1	16.4 (M:16.4)	1	12.2	909
false	afol_26814.3p	TSA: Argulus foliaceus afol_26814.3, mRNA sequence	44.3	7.1	1	16.4 (M:16.4)	1	4.9	910
false	afol_54723.11p	TSA: Argulus foliaceus afol_54723.11, mRNA sequence	104.0	9.4	1	16.4 (M:16.4)	1	2.2	911
false	afol_9160.1p	TSA: Argulus foliaceus afol_9160.1, mRNA sequence	5.0	9.4	1	16.4 (M:16.4)	1	31.8	912
false	afol_31427.1p	TSA: Argulus foliaceus afol_31427.1, mRNA sequence	8.2	10.1	1	16.4 (M:16.4)	1	28.6	913
false	afol_10165.4p	TSA: Argulus foliaceus afol_10165.4, mRNA sequence	56.7	6.7	1	16.4 (M:16.4)	1	3.4	914
false	afol_21278.1p	TSA: Argulus foliaceus afol_21278.1, mRNA sequence	9.2	11.2	1	16.4 (M:16.4)	1	19.8	915
false	afol_51118.2p	TSA: Argulus foliaceus afol_51118.2, mRNA sequence	60.8	6.2	1	16.4 (M:16.4)	1	3.4	916
false	afol_44503.1p	TSA: Argulus foliaceus afol_44503.1, mRNA sequence	72.4	6.2	1	16.4 (M:16.4)	1	3.9	917
false	afol_2290.1p	TSA: Argulus foliaceus afol_2290.1, mRNA sequence	6.2	7.9	1	16.4 (M:16.4)	1	38.2	918
false	afol_4258.1p	TSA: Argulus foliaceus afol_4258.1, mRNA sequence	12.8	11.1	1	16.4 (M:16.4)	1	11.7	919
false	afol_38451.3p	TSA: Argulus foliaceus afol_38451.3, mRNA sequence	47.7	6.1	1	16.4 (M:16.4)	1	2.8	920
false	afol_52292.2p	TSA: Argulus foliaceus afol_52292.2, mRNA sequence	109.4	5.7	1	16.4 (M:16.4)	1	1.8	921
false	afol_18021.2p	TSA: Argulus foliaceus afol_18021.2, mRNA sequence	321.9	6.2	1	16.4 (M:16.4)	1	0.4	922
false	afol_4436.1p	TSA: Argulus foliaceus afol_4436.1, mRNA sequence	5.9	8.1	1	16.4 (M:16.4)	1	23.5	923
false	afol_49483.1p	TSA: Argulus foliaceus afol_49483.1, mRNA sequence	6.5	11.0	1	16.4 (M:16.4)	1	24.5	924
false	afol_54112.1p	TSA: Argulus foliaceus afol_54112.1, mRNA sequence	27.3	5.7	1	16.4 (M:16.4)	1	5.1	925
false	afol_3453.1p	TSA: Argulus foliaceus afol_3453.1, mRNA sequence	40.7	9.7	1	16.4 (M:16.4)	1	4.3	926
false	afol_11291.11p	TSA: Argulus foliaceus afol_11291.11, mRNA sequence	104.4	5.5	1	16.4 (M:16.4)	1	1.8	927
false	afol_31622.1p	TSA: Argulus foliaceus afol_31622.1, mRNA sequence	60.8	9.0	1	16.4 (M:16.4)	1	4.8	928
false	afol_13368.1p	TSA: Argulus foliaceus afol_13368.1, mRNA sequence	65.2	5.4	1	16.4 (M:16.4)	1	4.3	929
false	afol_45795.2p	TSA: Argulus foliaceus afol_45795.2, mRNA sequence	96.1	9.2	1	16.4 (M:16.4)	1	2.1	930
false	afol_28266.1p	TSA: Argulus foliaceus afol_28266.1, mRNA sequence	59.9	6.5	1	16.4 (M:16.4)	0	0.0	931
false	afol_28742.5p	TSA: Argulus foliaceus afol_28742.5, mRNA sequence	11.2	9.5	1	16.4 (M:16.4)	1	17.5	932
false	afol_1258.2p	TSA: Argulus foliaceus afol_1258.2, mRNA sequence	39.9	9.1	1	16.4 (M:16.4)	1	3.7	933
false	afol_34779.1p	TSA: Argulus foliaceus afol_34779.1, mRNA sequence	4.4	9.8	1	16.3 (M:16.3)	1	42.1	934
false	afol_40185.2p	TSA: Argulus foliaceus afol_40185.2, mRNA sequence	8.1	9.4	1	16.3 (M:16.3)	1	10.0	935
false	afol_41879.1p	TSA: Argulus foliaceus afol_41879.1, mRNA sequence	47.8	4.6	1	16.3 (M:16.3)	1	2.5	936
false	afol_7343.1p	TSA: Argulus foliaceus afol_7343.1, mRNA sequence	9.2	10.0	1	16.3 (M:16.3)	1	23.8	937
false	afol_23195.1p	TSA: Argulus foliaceus afol_23195.1, mRNA sequence	10.9	4.9	1	16.3 (M:16.3)	1	12.0	938
false	afol_6679.1p	TSA: Argulus foliaceus afol_6679.1, mRNA sequence	33.0	8.3	1	16.3 (M:16.3)	0	0.0	939
false	afol_31636.1p	TSA: Argulus foliaceus afol_31636.1, mRNA sequence	8.1	10.2	1	16.3 (M:16.3)	1	20.0	940
false	afol_13452.1p	TSA: Argulus foliaceus afol_13452.1, mRNA sequence	67.2	5.3	1	16.3 (M:16.3)	1	2.9	941
false	afol_29657.1p	TSA: Argulus foliaceus afol_29657.1, mRNA sequence	7.6	8.8	1	16.3 (M:16.3)	1	25.8	942
false	afol_56658.9p	TSA: Argulus foliaceus afol_56658.9, mRNA sequence	124.7	8.5	1	16.3 (M:16.3)	1	2.8	943
false	afol_8815.1p	TSA: Argulus foliaceus afol_8815.1, mRNA sequence	55.9	8.4	1	16.3 (M:16.3)	1	4.8	944
false	afol_23132.3p	TSA: Argulus foliaceus afol_23132.3, mRNA sequence	61.4	5.9	1	16.3 (M:16.3)	1	4.4	945
false	afol_48495.2p	TSA: Argulus foliaceus afol_48495.2, mRNA sequence	63.9	8.7	1	16.3 (M:16.3)	1	1.8	946
false	afol_51106.3p	TSA: Argulus foliaceus afol_51106.3, mRNA sequence	82.6	5.0	1	16.3 (M:16.3)	1	4.0	947
false	afol_29146.1p	TSA: Argulus foliaceus afol_29146.1, mRNA sequence	9.0	9.9	1	16.3 (M:16.3)	1	37.0	948
false	afol_188.1p	TSA: Argulus foliaceus afol_188.1, mRNA sequence	35.2	8.2	1	16.3 (M:16.3)	1	3.2	949
false	afol_57193.1p	TSA: Argulus foliaceus afol_57193.1, mRNA sequence	6.0	6.0	1	16.3 (M:16.3)	1	38.0	950
false	afol_42596.1p	TSA: Argulus foliaceus afol_42596.1, mRNA sequence	93.8	9.6	1	16.3 (M:16.3)	1	1.7	951
false	afol_31568.1p	TSA: Argulus foliaceus afol_31568.1, mRNA sequence	8.0	8.3	1	16.3 (M:16.3)	1	28.4	952
false	afol_55681.4p	TSA: Argulus foliaceus afol_55681.4, mRNA sequence	82.5	6.4	1	16.3 (M:16.3)	0	0.0	953
false	afol_38993.1p	TSA: Argulus foliaceus afol_38993.1, mRNA sequence	109.5	8.9	1	16.3 (M:16.3)	1	2.2	954
false	afol_5783.1p	TSA: Argulus foliaceus afol_5783.1, mRNA sequence	12.5	10.0	1	16.3 (M:16.3)	1	9.5	955
false	afol_37823.1p	TSA: Argulus foliaceus afol_37823.1, mRNA sequence	5.0	8.5	1	16.2 (M:16.2)	1	41.9	956
false	afol_57162.1p	TSA: Argulus foliaceus afol_57162.1, mRNA sequence	5.2	9.7	1	16.2 (M:16.2)	1	50.0	957
false	afol_57927.1p	TSA: Argulus foliaceus afol_57927.1, mRNA sequence	9.1	9.4	1	16.2 (M:16.2)	1	23.5	958
false	afol_6414.3p	TSA: Argulus foliaceus afol_6414.3, mRNA sequence	63.4	8.0	1	16.2 (M:16.2)	1	5.1	959
false	afol_21546.5p	TSA: Argulus foliaceus afol_21546.5, mRNA sequence	71.2	9.8	1	16.2 (M:16.2)	1	1.9	960
false	afol_55012.1p	TSA: Argulus foliaceus afol_55012.1, mRNA sequence	92.6	8.7	1	16.2 (M:16.2)	1	1.7	961
false	afol_50150.3p	TSA: Argulus foliaceus afol_50150.3, mRNA sequence	109.5	5.3	1	16.2 (M:16.2)	0	0.0	962
false	afol_28229.2p	TSA: Argulus foliaceus afol_28229.2, mRNA sequence	17.4	11.0	1	16.2 (M:16.2)	1	6.5	963
false	afol_29507.1p	TSA: Argulus foliaceus afol_29507.1, mRNA sequence	23.8	4.6	1	16.2 (M:16.2)	1	4.6	964
false	afol_25939.1p	TSA: Argulus foliaceus afol_25939.1, mRNA sequence	12.4	10.0	1	16.2 (M:16.2)	1	16.8	965
false	afol_24480.3p	TSA: Argulus foliaceus afol_24480.3, mRNA sequence	17.5	9.3	1	16.2 (M:16.2)	1	9.2	966
false	afol_28244.1p	TSA: Argulus foliaceus afol_28244.1, mRNA sequence	35.5	9.5	1	16.2 (M:16.2)	0	0.0	967
false	afol_44336.3p	TSA: Argulus foliaceus afol_44336.3, mRNA sequence	190.7	5.7	1	16.2 (M:16.2)	1	1.3	968
false	afol_692.2p	TSA: Argulus foliaceus afol_692.2, mRNA sequence	202.4	5.5	1	16.2 (M:16.2)	1	1.1	969
false	afol_32276.1p	TSA: Argulus foliaceus afol_32276.1, mRNA sequence	40.1	6.5	1	16.2 (M:16.2)	1	4.7	970
false	afol_17159.1p	TSA: Argulus foliaceus afol_17159.1, mRNA sequence	10.9	5.7	1	16.2 (M:16.2)	1	19.4	971
false	afol_56434.1p	TSA: Argulus foliaceus afol_56434.1, mRNA sequence	7.2	9.8	1	16.2 (M:16.2)	1	14.3	972
false	afol_24446.1p	TSA: Argulus foliaceus afol_24446.1, mRNA sequence	8.5	8.0	1	16.2 (M:16.2)	1	41.1	973
false	afol_33866.2p	TSA: Argulus foliaceus afol_33866.2, mRNA sequence	9.8	10.1	1	16.2 (M:16.2)	1	22.2	974
false	afol_52946.2p	TSA: Argulus foliaceus afol_52946.2, mRNA sequence	11.5	9.4	1	16.2 (M:16.2)	1	11.1	975
false	afol_5143.2p	TSA: Argulus foliaceus afol_5143.2, mRNA sequence	23.1	4.7	1	16.2 (M:16.2)	1	5.8	976
false	afol_25801.1p	TSA: Argulus foliaceus afol_25801.1, mRNA sequence	74.5	7.7	1	16.2 (M:16.2)	1	2.4	977
false	afol_9718.1p	TSA: Argulus foliaceus afol_9718.1, mRNA sequence	128.1	4.7	1	16.2 (M:16.2)	1	1.5	978
false	afol_414.2p	TSA: Argulus foliaceus afol_414.2, mRNA sequence	24.7	8.9	1	16.2 (M:16.2)	1	7.0	979
false	afol_33592.1p	TSA: Argulus foliaceus afol_33592.1, mRNA sequence	6.3	10.2	1	16.2 (M:16.2)	1	36.4	980
false	afol_16509.1p	TSA: Argulus foliaceus afol_16509.1, mRNA sequence	11.0	9.7	1	16.2 (M:16.2)	1	19.8	981
false	afol_40523.1p	TSA: Argulus foliaceus afol_40523.1, mRNA sequence	15.8	5.7	1	16.2 (M:16.2)	1	9.4	982
false	afol_7842.3p	TSA: Argulus foliaceus afol_7842.3, mRNA sequence	21.6	9.5	1	16.2 (M:16.2)	1	9.3	983
false	afol_12572.1p	TSA: Argulus foliaceus afol_12572.1, mRNA sequence	34.6	9.3	1	16.2 (M:16.2)	0	0.0	984
false	afol_32281.1p	TSA: Argulus foliaceus afol_32281.1, mRNA sequence	76.8	7.3	1	16.2 (M:16.2)	1	1.9	985
false	afol_35239.1p	TSA: Argulus foliaceus afol_35239.1, mRNA sequence	8.6	9.8	1	16.2 (M:16.2)	1	16.4	986
false	afol_25921.1p	TSA: Argulus foliaceus afol_25921.1, mRNA sequence	36.2	4.8	1	16.2 (M:16.2)	1	7.6	987
false	afol_41353.1p	TSA: Argulus foliaceus afol_41353.1, mRNA sequence	62.4	7.6	1	16.2 (M:16.2)	1	3.3	988
false	afol_30978.1p	TSA: Argulus foliaceus afol_30978.1, mRNA sequence	98.1	5.7	1	16.2 (M:16.2)	1	2.4	989
false	afol_13274.1p	TSA: Argulus foliaceus afol_13274.1, mRNA sequence	7.5	6.5	1	16.1 (M:16.1)	1	18.2	990
false	afol_47293.1p	TSA: Argulus foliaceus afol_47293.1, mRNA sequence	31.5	6.7	1	16.1 (M:16.1)	1	7.3	991
false	afol_23119.1p	TSA: Argulus foliaceus afol_23119.1, mRNA sequence	24.6	8.7	1	16.1 (M:16.1)	1	3.2	992
false	afol_19048.1p	TSA: Argulus foliaceus afol_19048.1, mRNA sequence	122.8	5.8	1	16.1 (M:16.1)	1	0.8	993
false	afol_23590.2p	TSA: Argulus foliaceus afol_23590.2, mRNA sequence	88.2	5.9	1	16.1 (M:16.1)	1	2.5	994
false	afol_37615.2p	TSA: Argulus foliaceus afol_37615.2, mRNA sequence	103.4	8.5	1	16.1 (M:16.1)	1	1.0	995
false	afol_47008.1p	TSA: Argulus foliaceus afol_47008.1, mRNA sequence	121.5	6.4	1	16.1 (M:16.1)	0	0.0	996
false	afol_37968.3p	TSA: Argulus foliaceus afol_37968.3, mRNA sequence	119.0	7.3	1	16.1 (M:16.1)	1	1.2	997
false	afol_38345.1p	TSA: Argulus foliaceus afol_38345.1, mRNA sequence	141.9	7.4	1	16.1 (M:16.1)	1	1.1	998
false	afol_5926.1p	TSA: Argulus foliaceus afol_5926.1, mRNA sequence	18.6	9.9	2	16.1 (M:16.1)	0	0.0	999
false	afol_4554.1p	TSA: Argulus foliaceus afol_4554.1, mRNA sequence	7.8	10.4	1	16.1 (M:16.1)	1	26.5	1000
false	afol_33684.3p	TSA: Argulus foliaceus afol_33684.3, mRNA sequence	70.4	5.6	1	16.1 (M:16.1)	1	1.3	1001
false	afol_23601.1p	TSA: Argulus foliaceus afol_23601.1, mRNA sequence	152.6	7.4	1	16.1 (M:16.1)	1	1.3	1002
false	afol_11308.7p	TSA: Argulus foliaceus afol_11308.7, mRNA sequence	305.8	6.2	1	16.1 (M:16.1)	1	0.4	1003
false	afol_49294.1p	TSA: Argulus foliaceus afol_49294.1, mRNA sequence	6.2	10.5	1	16.1 (M:16.1)	1	16.7	1004
false	afol_41003.1p	TSA: Argulus foliaceus afol_41003.1, mRNA sequence	20.0	8.9	1	16.1 (M:16.1)	1	7.1	1005
false	afol_10183.2p	TSA: Argulus foliaceus afol_10183.2, mRNA sequence	30.2	9.2	1	16.1 (M:16.1)	1	4.9	1006
false	afol_10543.1p	TSA: Argulus foliaceus afol_10543.1, mRNA sequence	95.1	7.3	1	16.1 (M:16.1)	1	1.4	1007
false	afol_51716.2p	TSA: Argulus foliaceus afol_51716.2, mRNA sequence	11.6	10.4	1	16.1 (M:16.1)	1	13.7	1008
false	afol_38496.3p	TSA: Argulus foliaceus afol_38496.3, mRNA sequence	37.2	9.1	1	16.1 (M:16.1)	1	5.2	1009
false	afol_47351.1p	TSA: Argulus foliaceus afol_47351.1, mRNA sequence	65.5	6.0	1	16.1 (M:16.1)	1	1.2	1010
false	afol_32393.1p	TSA: Argulus foliaceus afol_32393.1, mRNA sequence	11.9	4.9	1	16.1 (M:16.1)	1	10.7	1011
false	afol_6914.1p	TSA: Argulus foliaceus afol_6914.1, mRNA sequence	41.5	7.1	1	16.1 (M:16.1)	1	4.9	1012
false	afol_57496.1p	TSA: Argulus foliaceus afol_57496.1, mRNA sequence	5.7	5.0	1	16.0 (M:16.0)	1	21.6	1013
false	afol_49882.1p	TSA: Argulus foliaceus afol_49882.1, mRNA sequence	14.2	6.1	1	16.0 (M:16.0)	1	12.0	1014
false	afol_14288.1p	TSA: Argulus foliaceus afol_14288.1, mRNA sequence	7.2	9.8	1	16.0 (M:16.0)	1	27.4	1015
false	afol_24003.1p	TSA: Argulus foliaceus afol_24003.1, mRNA sequence	10.8	10.8	1	16.0 (M:16.0)	1	17.4	1016
false	afol_20233.1p	TSA: Argulus foliaceus afol_20233.1, mRNA sequence	12.2	4.2	1	16.0 (M:16.0)	1	12.9	1017
false	afol_51238.1p	TSA: Argulus foliaceus afol_51238.1, mRNA sequence	16.6	7.9	1	16.0 (M:16.0)	1	11.6	1018
false	afol_44377.7p	TSA: Argulus foliaceus afol_44377.7, mRNA sequence	88.5	8.6	1	16.0 (M:16.0)	1	2.3	1019
false	afol_24814.19p	TSA: Argulus foliaceus afol_24814.19, mRNA sequence	188.3	5.2	1	16.0 (M:16.0)	1	0.6	1020
false	afol_51017.1p	TSA: Argulus foliaceus afol_51017.1, mRNA sequence	5.7	10.8	1	16.0 (M:16.0)	1	16.7	1021
false	afol_49084.1p	TSA: Argulus foliaceus afol_49084.1, mRNA sequence	9.7	9.6	1	16.0 (M:16.0)	1	16.3	1022
false	afol_18742.4p	TSA: Argulus foliaceus afol_18742.4, mRNA sequence	62.9	7.5	1	16.0 (M:16.0)	1	5.7	1023
false	afol_32510.10p	TSA: Argulus foliaceus afol_32510.10, mRNA sequence	46.2	10.6	1	16.0 (M:16.0)	1	3.2	1024
false	afol_10568.6p	TSA: Argulus foliaceus afol_10568.6, mRNA sequence	108.2	7.0	1	16.0 (M:16.0)	1	1.8	1025
false	afol_45450.1p	TSA: Argulus foliaceus afol_45450.1, mRNA sequence	7.5	10.0	1	16.0 (M:16.0)	1	19.4	1026
false	afol_13277.2p	TSA: Argulus foliaceus afol_13277.2, mRNA sequence	7.8	9.5	1	16.0 (M:16.0)	1	27.9	1027
false	afol_603.1p	TSA: Argulus foliaceus afol_603.1, mRNA sequence	13.4	10.0	1	16.0 (M:16.0)	1	13.0	1028
false	afol_22376.1p	TSA: Argulus foliaceus afol_22376.1, mRNA sequence	40.8	8.7	1	16.0 (M:16.0)	1	5.1	1029
false	afol_27881.1p	TSA: Argulus foliaceus afol_27881.1, mRNA sequence	7.4	9.1	1	16.0 (M:16.0)	1	24.2	1030
false	afol_53001.1p	TSA: Argulus foliaceus afol_53001.1, mRNA sequence	27.8	6.1	1	16.0 (M:16.0)	1	6.9	1031
false	afol_23828.1p	TSA: Argulus foliaceus afol_23828.1, mRNA sequence	60.0	6.3	1	16.0 (M:16.0)	1	2.6	1032
false	afol_54614.3p	TSA: Argulus foliaceus afol_54614.3, mRNA sequence	285.5	6.5	1	16.0 (M:16.0)	1	0.6	1033
false	afol_11142.1p	TSA: Argulus foliaceus afol_11142.1, mRNA sequence	7.2	7.0	1	15.9 (M:15.9)	1	23.8	1034
false	afol_44376.17p	TSA: Argulus foliaceus afol_44376.17, mRNA sequence	209.0	8.8	1	15.9 (M:15.9)	1	0.8	1035
false	afol_49368.1p	TSA: Argulus foliaceus afol_49368.1, mRNA sequence	45.5	5.7	1	15.9 (M:15.9)	1	2.8	1036
false	afol_20132.1p	TSA: Argulus foliaceus afol_20132.1, mRNA sequence	53.5	5.8	1	15.9 (M:15.9)	1	2.1	1037
false	afol_8535.1p	TSA: Argulus foliaceus afol_8535.1, mRNA sequence	9.6	7.0	1	15.9 (M:15.9)	1	13.6	1038
false	afol_29472.1p	TSA: Argulus foliaceus afol_29472.1, mRNA sequence	10.6	10.4	1	15.9 (M:15.9)	1	14.4	1039
false	afol_45840.1p	TSA: Argulus foliaceus afol_45840.1, mRNA sequence	36.0	9.0	1	15.9 (M:15.9)	1	4.8	1040
false	afol_33458.1p	TSA: Argulus foliaceus afol_33458.1, mRNA sequence	36.3	10.5	1	15.9 (M:15.9)	1	6.0	1041
false	afol_43698.1p	TSA: Argulus foliaceus afol_43698.1, mRNA sequence	10.2	9.1	1	15.9 (M:15.9)	1	29.8	1042
false	afol_15864.1p	TSA: Argulus foliaceus afol_15864.1, mRNA sequence	50.1	8.8	1	15.9 (M:15.9)	1	4.1	1043
false	afol_56370.1p	TSA: Argulus foliaceus afol_56370.1, mRNA sequence	41.6	5.1	1	15.9 (M:15.9)	1	1.9	1044
false	afol_38542.2p	TSA: Argulus foliaceus afol_38542.2, mRNA sequence	58.0	5.0	1	15.9 (M:15.9)	1	3.9	1045
false	afol_28626.3p	TSA: Argulus foliaceus afol_28626.3, mRNA sequence	98.6	5.7	1	15.9 (M:15.9)	1	1.8	1046
false	afol_235.3p	TSA: Argulus foliaceus afol_235.3, mRNA sequence	11.9	10.2	1	15.9 (M:15.9)	1	9.1	1047
false	afol_32565.2p	TSA: Argulus foliaceus afol_32565.2, mRNA sequence	162.4	8.4	1	15.9 (M:15.9)	1	1.1	1048
false	afol_50621.3p	TSA: Argulus foliaceus afol_50621.3, mRNA sequence	70.1	8.7	1	15.9 (M:15.9)	1	3.3	1049
false	afol_4421.1p	TSA: Argulus foliaceus afol_4421.1, mRNA sequence	8.9	6.9	1	15.9 (M:15.9)	1	19.2	1050
false	afol_20746.1p	TSA: Argulus foliaceus afol_20746.1, mRNA sequence	9.8	5.9	1	15.9 (M:15.9)	1	14.6	1051
false	afol_45891.4p	TSA: Argulus foliaceus afol_45891.4, mRNA sequence	122.6	9.2	1	15.9 (M:15.9)	1	1.0	1052
false	afol_40160.2p	TSA: Argulus foliaceus afol_40160.2, mRNA sequence	5.3	9.8	1	15.9 (M:15.9)	1	30.0	1053
false	afol_47160.1p	TSA: Argulus foliaceus afol_47160.1, mRNA sequence	7.4	10.0	1	15.9 (M:15.9)	1	13.6	1054
false	afol_17781.1p	TSA: Argulus foliaceus afol_17781.1, mRNA sequence	7.8	10.4	1	15.9 (M:15.9)	0	0.0	1055
false	afol_43061.1p	TSA: Argulus foliaceus afol_43061.1, mRNA sequence	13.0	10.0	1	15.8 (M:15.8)	1	18.3	1056
false	afol_15231.2p	TSA: Argulus foliaceus afol_15231.2, mRNA sequence	34.6	8.5	1	15.8 (M:15.8)	1	4.6	1057
false	afol_15405.1p	TSA: Argulus foliaceus afol_15405.1, mRNA sequence	118.6	5.8	1	15.8 (M:15.8)	1	1.9	1058
false	afol_45857.2p	TSA: Argulus foliaceus afol_45857.2, mRNA sequence	40.0	9.0	1	15.8 (M:15.8)	1	4.9	1059
false	afol_2237.1p	TSA: Argulus foliaceus afol_2237.1, mRNA sequence	44.9	8.2	1	15.8 (M:15.8)	1	2.0	1060
false	afol_51939.4p	TSA: Argulus foliaceus afol_51939.4, mRNA sequence	172.4	5.4	1	15.8 (M:15.8)	1	0.5	1061
false	afol_25440.1p	TSA: Argulus foliaceus afol_25440.1, mRNA sequence	10.4	10.2	1	15.8 (M:15.8)	1	11.1	1062
false	afol_28221.1p	TSA: Argulus foliaceus afol_28221.1, mRNA sequence	39.8	9.0	1	15.8 (M:15.8)	1	3.6	1063
false	afol_14938.13p	TSA: Argulus foliaceus afol_14938.13, mRNA sequence	342.2	5.3	1	15.8 (M:15.8)	1	0.6	1064
false	afol_32934.1p	TSA: Argulus foliaceus afol_32934.1, mRNA sequence	52.7	8.1	1	15.8 (M:15.8)	1	3.5	1065
false	afol_46344.1p	TSA: Argulus foliaceus afol_46344.1, mRNA sequence	25.5	9.4	1	15.8 (M:15.8)	1	6.1	1066
false	afol_2256.2p	TSA: Argulus foliaceus afol_2256.2, mRNA sequence	26.0	9.8	1	15.8 (M:15.8)	1	4.0	1067
false	afol_52013.1p	TSA: Argulus foliaceus afol_52013.1, mRNA sequence	173.3	8.2	1	15.8 (M:15.8)	1	0.5	1068
false	afol_890.1p	TSA: Argulus foliaceus afol_890.1, mRNA sequence	9.2	8.5	1	15.8 (M:15.8)	1	11.7	1069
false	afol_35025.1p	TSA: Argulus foliaceus afol_35025.1, mRNA sequence	39.2	7.4	1	15.8 (M:15.8)	1	5.8	1070
false	afol_21173.1p	TSA: Argulus foliaceus afol_21173.1, mRNA sequence	5.0	6.7	1	15.8 (M:15.8)	1	32.6	1071
false	afol_38942.1p	TSA: Argulus foliaceus afol_38942.1, mRNA sequence	5.4	9.7	1	15.8 (M:15.8)	1	28.3	1072
false	afol_54636.11p	TSA: Argulus foliaceus afol_54636.11, mRNA sequence	127.2	4.6	1	15.8 (M:15.8)	1	1.2	1073
false	afol_47038.1p	TSA: Argulus foliaceus afol_47038.1, mRNA sequence	69.0	5.1	1	15.8 (M:15.8)	1	2.4	1074
false	afol_7341.1p	TSA: Argulus foliaceus afol_7341.1, mRNA sequence	103.4	6.1	1	15.8 (M:15.8)	1	1.9	1075
false	afol_56276.1p	TSA: Argulus foliaceus afol_56276.1, mRNA sequence	6.8	8.8	1	15.8 (M:15.8)	1	23.7	1076
false	afol_8816.5p	TSA: Argulus foliaceus afol_8816.5, mRNA sequence	20.0	10.7	1	15.8 (M:15.8)	1	9.8	1077
false	afol_5522.1p	TSA: Argulus foliaceus afol_5522.1, mRNA sequence	47.3	8.4	1	15.8 (M:15.8)	1	6.5	1078
false	afol_25101.3p	TSA: Argulus foliaceus afol_25101.3, mRNA sequence	69.7	6.3	1	15.8 (M:15.8)	0	0.0	1079
false	afol_10566.1p	TSA: Argulus foliaceus afol_10566.1, mRNA sequence	106.3	6.2	1	15.8 (M:15.8)	1	2.1	1080
false	afol_28999.1p	TSA: Argulus foliaceus afol_28999.1, mRNA sequence	12.4	11.3	1	15.7 (M:15.7)	1	6.4	1081
false	afol_12723.6p	TSA: Argulus foliaceus afol_12723.6, mRNA sequence	50.1	10.1	1	15.7 (M:15.7)	1	3.3	1082
false	afol_42601.5p	TSA: Argulus foliaceus afol_42601.5, mRNA sequence	63.8	5.8	1	15.7 (M:15.7)	1	2.5	1083
false	afol_48240.1p	TSA: Argulus foliaceus afol_48240.1, mRNA sequence	5.7	10.9	1	15.7 (M:15.7)	1	34.0	1084
false	afol_23223.2p	TSA: Argulus foliaceus afol_23223.2, mRNA sequence	17.8	8.9	1	15.7 (M:15.7)	1	5.7	1085
false	afol_34246.4p	TSA: Argulus foliaceus afol_34246.4, mRNA sequence	24.7	6.2	2	15.7 (M:15.7)	1	5.6	1086
false	afol_10248.1p	TSA: Argulus foliaceus afol_10248.1, mRNA sequence	8.8	8.1	1	15.7 (M:15.7)	1	19.5	1087
false	afol_33978.1p	TSA: Argulus foliaceus afol_33978.1, mRNA sequence	10.9	5.9	1	15.7 (M:15.7)	1	26.0	1088
false	afol_10297.4p	TSA: Argulus foliaceus afol_10297.4, mRNA sequence	67.9	8.5	1	15.7 (M:15.7)	1	1.8	1089
false	afol_44673.1p	TSA: Argulus foliaceus afol_44673.1, mRNA sequence	7.5	8.5	1	15.7 (M:15.7)	1	28.1	1090
false	afol_21467.1p	TSA: Argulus foliaceus afol_21467.1, mRNA sequence	30.8	7.8	1	15.7 (M:15.7)	1	5.9	1091
false	afol_16100.1p	TSA: Argulus foliaceus afol_16100.1, mRNA sequence	6.8	9.3	1	15.7 (M:15.7)	1	11.7	1092
false	afol_32804.2p	TSA: Argulus foliaceus afol_32804.2, mRNA sequence	119.9	5.6	1	15.7 (M:15.7)	1	1.6	1093
false	afol_34457.1p	TSA: Argulus foliaceus afol_34457.1, mRNA sequence	8.3	9.7	1	15.7 (M:15.7)	1	11.3	1094
false	afol_10020.1p	TSA: Argulus foliaceus afol_10020.1, mRNA sequence	12.1	11.1	1	15.7 (M:15.7)	1	6.8	1095
false	afol_37559.2p	TSA: Argulus foliaceus afol_37559.2, mRNA sequence	76.1	6.0	1	15.7 (M:15.7)	1	1.3	1096
false	afol_24871.1p	TSA: Argulus foliaceus afol_24871.1, mRNA sequence	244.7	4.7	1	15.7 (M:15.7)	1	0.4	1097
false	afol_33377.1p	TSA: Argulus foliaceus afol_33377.1, mRNA sequence	8.9	10.3	1	15.7 (M:15.7)	1	24.7	1098
false	afol_18055.5p	TSA: Argulus foliaceus afol_18055.5, mRNA sequence	67.7	8.2	1	15.7 (M:15.7)	1	2.0	1099
false	afol_56298.1p	TSA: Argulus foliaceus afol_56298.1, mRNA sequence	9.7	9.4	1	15.6 (M:15.6)	1	12.2	1100
false	afol_13797.1p	TSA: Argulus foliaceus afol_13797.1, mRNA sequence	16.4	5.9	1	15.6 (M:15.6)	1	9.5	1101
false	afol_30557.1p	TSA: Argulus foliaceus afol_30557.1, mRNA sequence	20.7	9.2	1	15.6 (M:15.6)	1	11.1	1102
false	afol_23145.2p	TSA: Argulus foliaceus afol_23145.2, mRNA sequence	100.3	9.0	1	15.6 (M:15.6)	0	0.0	1103
false	afol_37674.1p	TSA: Argulus foliaceus afol_37674.1, mRNA sequence	6.9	10.0	1	15.6 (M:15.6)	1	30.4	1104
false	afol_582.1p	TSA: Argulus foliaceus afol_582.1, mRNA sequence	13.0	8.0	1	15.6 (M:15.6)	1	6.1	1105
false	afol_24800.5p	TSA: Argulus foliaceus afol_24800.5, mRNA sequence	112.9	7.0	1	15.6 (M:15.6)	0	0.0	1106
false	afol_51967.8p	TSA: Argulus foliaceus afol_51967.8, mRNA sequence	129.1	6.2	1	15.6 (M:15.6)	1	0.9	1107
false	afol_48737.1p	TSA: Argulus foliaceus afol_48737.1, mRNA sequence	7.2	9.1	1	15.6 (M:15.6)	1	27.0	1108
false	afol_22779.1p	TSA: Argulus foliaceus afol_22779.1, mRNA sequence	7.8	9.4	1	15.6 (M:15.6)	1	18.6	1109
false	afol_18063.2p	TSA: Argulus foliaceus afol_18063.2, mRNA sequence	50.1	8.8	1	15.6 (M:15.6)	1	3.6	1110
false	afol_48674.1p	TSA: Argulus foliaceus afol_48674.1, mRNA sequence	33.9	6.1	1	15.6 (M:15.6)	1	6.0	1111
false	afol_52354.4p	TSA: Argulus foliaceus afol_52354.4, mRNA sequence	45.2	8.0	1	15.6 (M:15.6)	1	1.7	1112
false	afol_5632.1p	TSA: Argulus foliaceus afol_5632.1, mRNA sequence	8.6	8.8	1	15.6 (M:15.6)	0	0.0	1113
false	afol_45955.1p	TSA: Argulus foliaceus afol_45955.1, mRNA sequence	30.8	9.3	1	15.6 (M:15.6)	1	4.0	1114
false	afol_25124.1p	TSA: Argulus foliaceus afol_25124.1, mRNA sequence	101.4	8.6	1	15.6 (M:15.6)	1	1.5	1115
false	afol_18682.1p	TSA: Argulus foliaceus afol_18682.1, mRNA sequence	175.3	5.9	1	15.6 (M:15.6)	1	1.1	1116
false	afol_33621.1p	TSA: Argulus foliaceus afol_33621.1, mRNA sequence	27.3	6.9	1	15.6 (M:15.6)	1	7.5	1117
false	afol_18058.1p	TSA: Argulus foliaceus afol_18058.1, mRNA sequence	35.9	6.9	1	15.6 (M:15.6)	1	5.4	1118
false	afol_33753.1p	TSA: Argulus foliaceus afol_33753.1, mRNA sequence	107.1	5.4	1	15.6 (M:15.6)	1	1.9	1119
false	afol_18836.1p	TSA: Argulus foliaceus afol_18836.1, mRNA sequence	6.0	4.8	1	15.6 (M:15.6)	1	32.7	1120
false	afol_12000.2p	TSA: Argulus foliaceus afol_12000.2, mRNA sequence	10.9	9.2	1	15.6 (M:15.6)	1	17.2	1121
false	afol_32580.6p	TSA: Argulus foliaceus afol_32580.6, mRNA sequence	12.9	5.2	1	15.6 (M:15.6)	1	15.5	1122
false	afol_44854.1p	TSA: Argulus foliaceus afol_44854.1, mRNA sequence	18.4	4.6	1	15.6 (M:15.6)	1	18.8	1123
false	afol_28276.1p	TSA: Argulus foliaceus afol_28276.1, mRNA sequence	22.5	9.5	1	15.6 (M:15.6)	1	5.9	1124
false	afol_35777.1p	TSA: Argulus foliaceus afol_35777.1, mRNA sequence	50.9	5.2	1	15.6 (M:15.6)	1	1.6	1125
false	afol_56984.1p	TSA: Argulus foliaceus afol_56984.1, mRNA sequence	62.2	5.7	1	15.6 (M:15.6)	0	0.0	1126
false	afol_39950.1p	TSA: Argulus foliaceus afol_39950.1, mRNA sequence	11.8	9.4	1	15.6 (M:15.6)	1	8.0	1127
false	afol_23428.4p	TSA: Argulus foliaceus afol_23428.4, mRNA sequence	29.5	9.5	1	15.6 (M:15.6)	1	3.5	1128
false	afol_52454.2p	TSA: Argulus foliaceus afol_52454.2, mRNA sequence	19.9	9.8	1	15.5 (M:15.5)	1	5.1	1129
false	afol_25815.1p	TSA: Argulus foliaceus afol_25815.1, mRNA sequence	27.4	7.2	1	15.5 (M:15.5)	1	8.1	1130
false	afol_41299.2p	TSA: Argulus foliaceus afol_41299.2, mRNA sequence	36.9	9.1	1	15.5 (M:15.5)	1	2.2	1131
false	afol_25044.2p	TSA: Argulus foliaceus afol_25044.2, mRNA sequence	184.8	9.0	1	15.5 (M:15.5)	1	1.0	1132
false	afol_51072.1p	TSA: Argulus foliaceus afol_51072.1, mRNA sequence	5.9	9.4	1	15.5 (M:15.5)	1	22.2	1133
false	afol_39787.1p	TSA: Argulus foliaceus afol_39787.1, mRNA sequence	6.6	11.8	1	15.5 (M:15.5)	1	21.8	1134
false	afol_43300.2p	TSA: Argulus foliaceus afol_43300.2, mRNA sequence	11.2	9.6	1	15.5 (M:15.5)	1	13.1	1135
false	afol_19092.1p	TSA: Argulus foliaceus afol_19092.1, mRNA sequence	125.1	7.8	1	15.5 (M:15.5)	1	1.8	1136
false	afol_14947.17p	TSA: Argulus foliaceus afol_14947.17, mRNA sequence	139.7	7.9	1	15.5 (M:15.5)	1	2.6	1137
false	afol_26662.1p	TSA: Argulus foliaceus afol_26662.1, mRNA sequence	7.0	9.5	1	15.5 (M:15.5)	1	12.3	1138
false	afol_54229.1p	TSA: Argulus foliaceus afol_54229.1, mRNA sequence	38.2	5.7	1	15.5 (M:15.5)	1	4.4	1139
false	afol_54595.6p	TSA: Argulus foliaceus afol_54595.6, mRNA sequence	80.8	6.5	1	15.5 (M:15.5)	0	0.0	1140
false	afol_14795.1p	TSA: Argulus foliaceus afol_14795.1, mRNA sequence	10.9	10.2	1	15.5 (M:15.5)	1	13.3	1141
false	afol_624.1p	TSA: Argulus foliaceus afol_624.1, mRNA sequence	33.6	9.4	1	15.5 (M:15.5)	1	3.0	1142
false	afol_22306.2p	TSA: Argulus foliaceus afol_22306.2, mRNA sequence	101.4	6.2	1	15.5 (M:15.5)	1	1.4	1143
false	afol_9729.1p	TSA: Argulus foliaceus afol_9729.1, mRNA sequence	11.7	10.3	1	15.5 (M:15.5)	1	15.7	1144
false	afol_42486.3p	TSA: Argulus foliaceus afol_42486.3, mRNA sequence	63.3	8.9	1	15.5 (M:15.5)	1	4.3	1145
false	afol_10353.2p	TSA: Argulus foliaceus afol_10353.2, mRNA sequence	69.5	6.4	1	15.5 (M:15.5)	1	2.0	1146
false	afol_34064.1p	TSA: Argulus foliaceus afol_34064.1, mRNA sequence	18.9	5.0	1	15.5 (M:15.5)	1	6.7	1147
false	afol_47012.1p	TSA: Argulus foliaceus afol_47012.1, mRNA sequence	104.8	8.9	1	15.5 (M:15.5)	0	0.0	1148
false	afol_16662.6p	TSA: Argulus foliaceus afol_16662.6, mRNA sequence	237.3	5.6	1	15.5 (M:15.5)	1	0.9	1149
false	afol_15142.1p	TSA: Argulus foliaceus afol_15142.1, mRNA sequence	4.6	8.0	1	15.5 (M:15.5)	1	51.3	1150
false	afol_28954.2p	TSA: Argulus foliaceus afol_28954.2, mRNA sequence	5.3	10.0	1	15.5 (M:15.5)	1	18.2	1151
false	afol_35674.1p	TSA: Argulus foliaceus afol_35674.1, mRNA sequence	6.4	9.9	1	15.5 (M:15.5)	1	12.5	1152
false	afol_40570.1p	TSA: Argulus foliaceus afol_40570.1, mRNA sequence	8.5	8.0	1	15.5 (M:15.5)	1	31.0	1153
false	afol_18959.1p	TSA: Argulus foliaceus afol_18959.1, mRNA sequence	4.4	6.7	1	15.5 (M:15.5)	1	21.1	1154
false	afol_53455.1p	TSA: Argulus foliaceus afol_53455.1, mRNA sequence	8.4	9.6	1	15.5 (M:15.5)	1	27.1	1155
false	afol_25279.1p	TSA: Argulus foliaceus afol_25279.1, mRNA sequence	9.6	9.2	1	15.5 (M:15.5)	1	11.2	1156
false	afol_27318.2p	TSA: Argulus foliaceus afol_27318.2, mRNA sequence	61.1	8.2	1	15.5 (M:15.5)	1	3.0	1157
false	afol_17722.1p	TSA: Argulus foliaceus afol_17722.1, mRNA sequence	4.9	8.1	1	15.5 (M:15.5)	1	40.5	1158
false	afol_46433.1p	TSA: Argulus foliaceus afol_46433.1, mRNA sequence	11.2	8.5	1	15.5 (M:15.5)	1	11.8	1159
false	afol_32403.1p	TSA: Argulus foliaceus afol_32403.1, mRNA sequence	13.0	8.9	1	15.5 (M:15.5)	1	18.6	1160
false	afol_54748.1p	TSA: Argulus foliaceus afol_54748.1, mRNA sequence	63.0	6.9	1	15.5 (M:15.5)	1	5.0	1161
false	afol_14956.28p	TSA: Argulus foliaceus afol_14956.28, mRNA sequence	110.1	7.3	1	15.5 (M:15.5)	1	1.8	1162
false	afol_48660.1p	TSA: Argulus foliaceus afol_48660.1, mRNA sequence	7.9	9.8	1	15.4 (M:15.4)	0	0.0	1163
false	afol_30651.1p	TSA: Argulus foliaceus afol_30651.1, mRNA sequence	8.1	5.1	1	15.4 (M:15.4)	1	13.0	1164
false	afol_9398.1p	TSA: Argulus foliaceus afol_9398.1, mRNA sequence	8.1	11.3	1	15.4 (M:15.4)	1	15.3	1165
false	afol_51699.1p	TSA: Argulus foliaceus afol_51699.1, mRNA sequence	81.8	6.9	1	15.4 (M:15.4)	1	3.5	1166
false	afol_7850.3p	TSA: Argulus foliaceus afol_7850.3, mRNA sequence	71.3	8.7	1	15.4 (M:15.4)	1	4.2	1167
false	afol_16626.29p	TSA: Argulus foliaceus afol_16626.29, mRNA sequence	67.9	8.9	1	15.4 (M:15.4)	1	4.9	1168
false	afol_27721.11p	TSA: Argulus foliaceus afol_27721.11, mRNA sequence	70.0	5.9	1	15.4 (M:15.4)	1	3.0	1169
false	afol_27579.1p	TSA: Argulus foliaceus afol_27579.1, mRNA sequence	143.3	5.0	1	15.4 (M:15.4)	1	0.9	1170
false	afol_5660.1p	TSA: Argulus foliaceus afol_5660.1, mRNA sequence	6.0	7.0	1	15.4 (M:15.4)	1	28.0	1171
false	afol_25589.1p	TSA: Argulus foliaceus afol_25589.1, mRNA sequence	12.0	9.1	1	15.4 (M:15.4)	1	10.9	1172
false	afol_15650.1p	TSA: Argulus foliaceus afol_15650.1, mRNA sequence	19.4	5.0	1	15.4 (M:15.4)	1	6.4	1173
false	afol_44345.4p	TSA: Argulus foliaceus afol_44345.4, mRNA sequence	376.1	6.3	1	15.4 (M:15.4)	1	0.2	1174
false	afol_27457.1p	TSA: Argulus foliaceus afol_27457.1, mRNA sequence	5.6	9.8	1	15.4 (M:15.4)	1	14.9	1175
false	afol_2506.1p	TSA: Argulus foliaceus afol_2506.1, mRNA sequence	5.8	5.4	1	15.4 (M:15.4)	1	36.2	1176
false	afol_21152.1p	TSA: Argulus foliaceus afol_21152.1, mRNA sequence	11.3	6.6	1	15.4 (M:15.4)	1	14.7	1177
false	afol_216.2p	TSA: Argulus foliaceus afol_216.2, mRNA sequence	16.0	9.8	1	15.4 (M:15.4)	1	9.2	1178
false	afol_1525.1p	TSA: Argulus foliaceus afol_1525.1, mRNA sequence	39.7	6.4	1	15.4 (M:15.4)	1	3.0	1179
false	afol_44425.10p	TSA: Argulus foliaceus afol_44425.10, mRNA sequence	186.7	9.0	1	15.4 (M:15.4)	1	1.2	1180
false	afol_2593.1p	TSA: Argulus foliaceus afol_2593.1, mRNA sequence	15.5	4.3	1	15.4 (M:15.4)	0	0.0	1181
false	afol_12757.1p	TSA: Argulus foliaceus afol_12757.1, mRNA sequence	73.2	5.4	1	15.4 (M:15.4)	1	1.5	1182
false	afol_29590.1p	TSA: Argulus foliaceus afol_29590.1, mRNA sequence	32.2	6.9	1	15.4 (M:15.4)	1	3.5	1183
false	afol_56707.1p	TSA: Argulus foliaceus afol_56707.1, mRNA sequence	53.2	8.7	1	15.4 (M:15.4)	1	3.6	1184
false	afol_26359.1p	TSA: Argulus foliaceus afol_26359.1, mRNA sequence	9.3	9.2	1	15.4 (M:15.4)	1	15.0	1185
false	afol_39279.1p	TSA: Argulus foliaceus afol_39279.1, mRNA sequence	18.8	9.9	1	15.4 (M:15.4)	1	6.4	1186
false	afol_54663.1p	TSA: Argulus foliaceus afol_54663.1, mRNA sequence	54.1	8.9	1	15.4 (M:15.4)	1	2.4	1187
false	afol_51373.1p	TSA: Argulus foliaceus afol_51373.1, mRNA sequence	5.7	6.2	1	15.4 (M:15.4)	1	32.7	1188
false	afol_54637.13p	TSA: Argulus foliaceus afol_54637.13, mRNA sequence	159.0	5.7	1	15.4 (M:15.4)	1	0.7	1189
false	afol_35444.1p	TSA: Argulus foliaceus afol_35444.1, mRNA sequence	5.6	8.2	1	15.3 (M:15.3)	1	20.0	1190
false	afol_50851.1p	TSA: Argulus foliaceus afol_50851.1, mRNA sequence	5.8	11.0	1	15.3 (M:15.3)	1	23.4	1191
false	afol_19232.1p	TSA: Argulus foliaceus afol_19232.1, mRNA sequence	7.7	11.4	1	15.3 (M:15.3)	0	0.0	1192
false	afol_44518.1p	TSA: Argulus foliaceus afol_44518.1, mRNA sequence	9.6	9.5	1	15.3 (M:15.3)	1	35.3	1193
false	afol_46272.1p	TSA: Argulus foliaceus afol_46272.1, mRNA sequence	11.3	5.1	1	15.3 (M:15.3)	1	16.5	1194
false	afol_15588.1p	TSA: Argulus foliaceus afol_15588.1, mRNA sequence	8.1	9.3	1	15.3 (M:15.3)	1	27.5	1195
false	afol_670.1p	TSA: Argulus foliaceus afol_670.1, mRNA sequence	15.1	10.1	1	15.3 (M:15.3)	1	7.6	1196
false	afol_36758.9p	TSA: Argulus foliaceus afol_36758.9, mRNA sequence	72.0	5.9	1	15.3 (M:15.3)	1	2.3	1197
false	afol_43965.3p	TSA: Argulus foliaceus afol_43965.3, mRNA sequence	8.7	6.9	1	15.3 (M:15.3)	1	35.0	1198
false	afol_48466.1p	TSA: Argulus foliaceus afol_48466.1, mRNA sequence	58.4	6.7	1	15.3 (M:15.3)	1	5.0	1199
false	afol_34762.1p	TSA: Argulus foliaceus afol_34762.1, mRNA sequence	5.9	8.4	1	15.3 (M:15.3)	1	26.9	1200
false	afol_5899.1p	TSA: Argulus foliaceus afol_5899.1, mRNA sequence	6.9	9.7	1	15.3 (M:15.3)	0	0.0	1201
false	afol_21429.1p	TSA: Argulus foliaceus afol_21429.1, mRNA sequence	7.8	9.1	1	15.3 (M:15.3)	1	29.7	1202
false	afol_2749.1p	TSA: Argulus foliaceus afol_2749.1, mRNA sequence	9.1	9.9	1	15.3 (M:15.3)	1	10.1	1203
false	afol_55999.1p	TSA: Argulus foliaceus afol_55999.1, mRNA sequence	10.9	9.2	1	15.3 (M:15.3)	1	13.8	1204
false	afol_56680.2p	TSA: Argulus foliaceus afol_56680.2, mRNA sequence	68.5	5.2	1	15.3 (M:15.3)	1	2.1	1205
false	afol_55740.2p	TSA: Argulus foliaceus afol_55740.2, mRNA sequence	78.2	9.2	1	15.3 (M:15.3)	1	2.5	1206
false	afol_18853.1p	TSA: Argulus foliaceus afol_18853.1, mRNA sequence	4.7	8.9	1	15.3 (M:15.3)	1	56.4	1207
false	afol_21822.1p	TSA: Argulus foliaceus afol_21822.1, mRNA sequence	13.4	10.1	1	15.3 (M:15.3)	1	15.0	1208
false	afol_47063.2p	TSA: Argulus foliaceus afol_47063.2, mRNA sequence	14.5	11.2	1	15.3 (M:15.3)	1	10.8	1209
false	afol_10090.1p	TSA: Argulus foliaceus afol_10090.1, mRNA sequence	14.6	10.0	1	15.3 (M:15.3)	1	15.0	1210
false	afol_3201.8p	TSA: Argulus foliaceus afol_3201.8, mRNA sequence	78.8	8.3	1	15.3 (M:15.3)	1	2.3	1211
false	afol_16352.5p	TSA: Argulus foliaceus afol_16352.5, mRNA sequence	108.1	8.4	1	15.3 (M:15.3)	1	1.9	1212
false	afol_31737.1p	TSA: Argulus foliaceus afol_31737.1, mRNA sequence	40.6	9.8	1	15.3 (M:15.3)	1	6.6	1213
false	afol_13519.2p	TSA: Argulus foliaceus afol_13519.2, mRNA sequence	53.7	9.1	1	15.3 (M:15.3)	1	3.1	1214
false	afol_50192.1p	TSA: Argulus foliaceus afol_50192.1, mRNA sequence	39.8	8.5	1	15.3 (M:15.3)	1	3.8	1215
false	afol_3368.2p	TSA: Argulus foliaceus afol_3368.2, mRNA sequence	69.3	6.3	1	15.3 (M:15.3)	1	4.3	1216
false	afol_3188.6p	TSA: Argulus foliaceus afol_3188.6, mRNA sequence	197.0	5.3	1	15.3 (M:15.3)	1	1.1	1217
false	afol_52320.6p	TSA: Argulus foliaceus afol_52320.6, mRNA sequence	118.9	5.5	1	15.3 (M:15.3)	1	0.7	1218
false	afol_5421.7p	TSA: Argulus foliaceus afol_5421.7, mRNA sequence	135.6	6.8	1	15.3 (M:15.3)	1	2.1	1219
false	afol_25106.2p	TSA: Argulus foliaceus afol_25106.2, mRNA sequence	148.7	5.1	1	15.3 (M:15.3)	1	0.9	1220
false	afol_125.3p	TSA: Argulus foliaceus afol_125.3, mRNA sequence	13.8	9.5	1	15.2 (M:15.2)	1	9.0	1221
false	afol_3238.2p	TSA: Argulus foliaceus afol_3238.2, mRNA sequence	116.6	8.7	1	15.2 (M:15.2)	1	0.7	1222
false	afol_28588.6p	TSA: Argulus foliaceus afol_28588.6, mRNA sequence	159.2	7.9	1	15.2 (M:15.2)	1	0.7	1223
false	afol_47388.2p	TSA: Argulus foliaceus afol_47388.2, mRNA sequence	231.0	6.3	1	15.2 (M:15.2)	1	1.1	1224
false	afol_19469.1p	TSA: Argulus foliaceus afol_19469.1, mRNA sequence	6.1	9.6	1	15.2 (M:15.2)	1	17.3	1225
false	afol_47410.3p	TSA: Argulus foliaceus afol_47410.3, mRNA sequence	12.7	9.8	1	15.2 (M:15.2)	1	8.8	1226
false	afol_32266.1p	TSA: Argulus foliaceus afol_32266.1, mRNA sequence	26.6	9.0	1	15.2 (M:15.2)	1	12.1	1227
false	afol_54732.6p	TSA: Argulus foliaceus afol_54732.6, mRNA sequence	58.5	8.4	1	15.2 (M:15.2)	1	4.4	1228
false	afol_51987.4p	TSA: Argulus foliaceus afol_51987.4, mRNA sequence	67.1	4.9	1	15.2 (M:15.2)	1	2.4	1229
false	afol_32167.1p	TSA: Argulus foliaceus afol_32167.1, mRNA sequence	93.0	6.1	1	15.2 (M:15.2)	1	1.7	1230
false	afol_33010.1p	TSA: Argulus foliaceus afol_33010.1, mRNA sequence	9.5	8.6	1	15.2 (M:15.2)	1	14.6	1231
false	afol_45109.7p	TSA: Argulus foliaceus afol_45109.7, mRNA sequence	65.0	5.8	1	15.2 (M:15.2)	1	3.5	1232
false	afol_10475.3p	TSA: Argulus foliaceus afol_10475.3, mRNA sequence	155.7	6.2	1	15.2 (M:15.2)	1	0.9	1233
false	afol_50810.2p	TSA: Argulus foliaceus afol_50810.2, mRNA sequence	11.3	9.0	1	15.2 (M:15.2)	1	25.0	1234
false	afol_8413.1p	TSA: Argulus foliaceus afol_8413.1, mRNA sequence	15.0	9.8	1	15.2 (M:15.2)	1	5.3	1235
false	afol_54516.1p	TSA: Argulus foliaceus afol_54516.1, mRNA sequence	20.4	9.8	1	15.2 (M:15.2)	1	6.8	1236
false	afol_40225.1p	TSA: Argulus foliaceus afol_40225.1, mRNA sequence	22.6	9.6	1	15.2 (M:15.2)	1	9.8	1237
false	afol_51190.1p	TSA: Argulus foliaceus afol_51190.1, mRNA sequence	30.8	9.7	1	15.2 (M:15.2)	1	7.6	1238
false	afol_53789.1p	TSA: Argulus foliaceus afol_53789.1, mRNA sequence	49.5	9.0	1	15.2 (M:15.2)	1	3.1	1239
false	afol_56659.12p	TSA: Argulus foliaceus afol_56659.12, mRNA sequence	217.4	5.4	1	15.2 (M:15.2)	1	0.6	1240
false	afol_25409.2p	TSA: Argulus foliaceus afol_25409.2, mRNA sequence	77.9	6.4	1	15.2 (M:15.2)	1	1.5	1241
false	afol_24342.1p	TSA: Argulus foliaceus afol_24342.1, mRNA sequence	182.1	5.9	1	15.2 (M:15.2)	1	0.9	1242
false	afol_56549.1p	TSA: Argulus foliaceus afol_56549.1, mRNA sequence	11.8	9.8	1	15.2 (M:15.2)	1	13.3	1243
false	afol_27345.1p	TSA: Argulus foliaceus afol_27345.1, mRNA sequence	18.2	5.0	1	15.2 (M:15.2)	1	5.0	1244
false	afol_46306.1p	TSA: Argulus foliaceus afol_46306.1, mRNA sequence	35.3	7.3	1	15.2 (M:15.2)	1	6.8	1245
false	afol_1018.1p	TSA: Argulus foliaceus afol_1018.1, mRNA sequence	58.3	5.6	1	15.2 (M:15.2)	1	3.5	1246
false	afol_4907.1p	TSA: Argulus foliaceus afol_4907.1, mRNA sequence	91.4	8.9	1	15.2 (M:15.2)	1	2.0	1247
false	afol_32557.1p	TSA: Argulus foliaceus afol_32557.1, mRNA sequence	122.8	9.3	1	15.2 (M:15.2)	1	1.5	1248
false	afol_37590.7p	TSA: Argulus foliaceus afol_37590.7, mRNA sequence	38.4	5.8	1	15.2 (M:15.2)	1	5.5	1249
false	afol_51678.3p	TSA: Argulus foliaceus afol_51678.3, mRNA sequence	60.7	5.7	1	15.2 (M:15.2)	1	2.2	1250
false	afol_20071.1p	TSA: Argulus foliaceus afol_20071.1, mRNA sequence	6.2	8.4	1	15.2 (M:15.2)	1	23.1	1251
false	afol_55037.3p	TSA: Argulus foliaceus afol_55037.3, mRNA sequence	28.6	8.8	1	15.2 (M:15.2)	1	7.3	1252
false	afol_31242.2p	TSA: Argulus foliaceus afol_31242.2, mRNA sequence	40.0	5.7	1	15.2 (M:15.2)	1	3.9	1253
false	afol_52306.25p	TSA: Argulus foliaceus afol_52306.25, mRNA sequence	63.4	8.8	1	15.2 (M:15.2)	1	1.4	1254
false	afol_28696.3p	TSA: Argulus foliaceus afol_28696.3, mRNA sequence	86.6	6.4	1	15.2 (M:15.2)	1	1.7	1255
false	afol_14306.1p	TSA: Argulus foliaceus afol_14306.1, mRNA sequence	103.1	9.5	1	15.2 (M:15.2)	1	0.8	1256
false	afol_56485.1p	TSA: Argulus foliaceus afol_56485.1, mRNA sequence	12.8	8.0	1	15.2 (M:15.2)	1	6.0	1257
false	afol_4859.1p	TSA: Argulus foliaceus afol_4859.1, mRNA sequence	6.4	9.7	1	15.1 (M:15.1)	1	13.0	1258
false	afol_7212.1p	TSA: Argulus foliaceus afol_7212.1, mRNA sequence	49.8	7.2	1	15.1 (M:15.1)	1	2.3	1259
false	afol_55680.1p	TSA: Argulus foliaceus afol_55680.1, mRNA sequence	307.7	7.3	1	15.1 (M:15.1)	1	0.4	1260
false	afol_25643.1p	TSA: Argulus foliaceus afol_25643.1, mRNA sequence	5.1	10.3	1	15.1 (M:15.1)	1	30.2	1261
false	afol_25831.2p	TSA: Argulus foliaceus afol_25831.2, mRNA sequence	77.6	8.5	1	15.1 (M:15.1)	1	2.4	1262
false	afol_7038.4p	TSA: Argulus foliaceus afol_7038.4, mRNA sequence	104.6	5.0	1	15.1 (M:15.1)	1	2.2	1263
false	afol_40169.2p	TSA: Argulus foliaceus afol_40169.2, mRNA sequence	147.3	8.5	1	15.1 (M:15.1)	1	1.6	1264
false	afol_16008.1p	TSA: Argulus foliaceus afol_16008.1, mRNA sequence	10.3	9.5	1	15.1 (M:15.1)	1	7.7	1265
false	afol_6386.7p	TSA: Argulus foliaceus afol_6386.7, mRNA sequence	49.0	5.7	1	15.1 (M:15.1)	1	5.6	1266
false	afol_30481.1p	TSA: Argulus foliaceus afol_30481.1, mRNA sequence	5.1	6.8	1	15.1 (M:15.1)	1	37.8	1267
false	afol_45858.1p	TSA: Argulus foliaceus afol_45858.1, mRNA sequence	8.1	9.9	1	15.1 (M:15.1)	1	14.9	1268
false	afol_50717.1p	TSA: Argulus foliaceus afol_50717.1, mRNA sequence	8.3	8.2	1	15.1 (M:15.1)	1	25.0	1269
false	afol_49180.1p	TSA: Argulus foliaceus afol_49180.1, mRNA sequence	9.8	6.3	1	15.1 (M:15.1)	1	12.0	1270
false	afol_54989.1p	TSA: Argulus foliaceus afol_54989.1, mRNA sequence	47.2	9.2	1	15.1 (M:15.1)	1	4.3	1271
false	afol_28670.2p	TSA: Argulus foliaceus afol_28670.2, mRNA sequence	83.4	9.0	1	15.1 (M:15.1)	1	1.6	1272
false	afol_19345.2p	TSA: Argulus foliaceus afol_19345.2, mRNA sequence	39.3	8.4	1	15.1 (M:15.1)	1	6.8	1273
false	afol_2432.2p	TSA: Argulus foliaceus afol_2432.2, mRNA sequence	58.6	5.5	1	15.1 (M:15.1)	1	4.3	1274
false	afol_1231.4p	TSA: Argulus foliaceus afol_1231.4, mRNA sequence	61.2	5.2	1	15.1 (M:15.1)	1	1.7	1275
false	afol_24805.1p	TSA: Argulus foliaceus afol_24805.1, mRNA sequence	105.1	9.5	1	15.1 (M:15.1)	1	1.8	1276
false	afol_54579.3p	TSA: Argulus foliaceus afol_54579.3, mRNA sequence	165.9	9.2	1	15.1 (M:15.1)	1	1.1	1277
false	afol_655.1p	TSA: Argulus foliaceus afol_655.1, mRNA sequence	244.9	5.8	1	15.1 (M:15.1)	1	0.8	1278
false	afol_31459.1p	TSA: Argulus foliaceus afol_31459.1, mRNA sequence	12.2	9.6	1	15.1 (M:15.1)	1	15.4	1279
false	afol_13585.1p	TSA: Argulus foliaceus afol_13585.1, mRNA sequence	12.9	6.4	1	15.1 (M:15.1)	1	12.3	1280
false	afol_9967.1p	TSA: Argulus foliaceus afol_9967.1, mRNA sequence	14.4	5.2	1	15.1 (M:15.1)	1	14.6	1281
false	afol_41113.1p	TSA: Argulus foliaceus afol_41113.1, mRNA sequence	93.9	8.8	1	15.1 (M:15.1)	1	2.6	1282
false	afol_27730.4p	TSA: Argulus foliaceus afol_27730.4, mRNA sequence	220.8	8.2	1	15.1 (M:15.1)	1	0.9	1283
false	afol_8087.1p	TSA: Argulus foliaceus afol_8087.1, mRNA sequence	8.2	11.8	1	15.1 (M:15.1)	1	21.1	1284
false	afol_21058.1p	TSA: Argulus foliaceus afol_21058.1, mRNA sequence	9.2	10.0	1	15.1 (M:15.1)	1	25.6	1285
false	afol_52248.1p	TSA: Argulus foliaceus afol_52248.1, mRNA sequence	10.2	11.3	1	15.1 (M:15.1)	1	7.7	1286
false	afol_23594.4p	TSA: Argulus foliaceus afol_23594.4, mRNA sequence	61.6	6.0	1	15.1 (M:15.1)	1	1.3	1287
false	afol_21807.1p	TSA: Argulus foliaceus afol_21807.1, mRNA sequence	6.4	8.4	1	15.0 (M:15.0)	1	29.1	1288
false	afol_51724.4p	TSA: Argulus foliaceus afol_51724.4, mRNA sequence	12.0	9.3	1	15.0 (M:15.0)	1	16.7	1289
false	afol_17312.1p	TSA: Argulus foliaceus afol_17312.1, mRNA sequence	6.7	8.4	1	15.0 (M:15.0)	1	30.0	1290
false	afol_15322.2p	TSA: Argulus foliaceus afol_15322.2, mRNA sequence	6.9	9.8	1	15.0 (M:15.0)	1	25.4	1291
false	afol_31604.2p	TSA: Argulus foliaceus afol_31604.2, mRNA sequence	9.3	11.3	1	15.0 (M:15.0)	1	16.5	1292
false	afol_28107.4p	TSA: Argulus foliaceus afol_28107.4, mRNA sequence	11.9	10.0	1	15.0 (M:15.0)	1	7.7	1293
false	afol_51056.1p	TSA: Argulus foliaceus afol_51056.1, mRNA sequence	12.8	9.2	1	15.0 (M:15.0)	1	9.0	1294
false	afol_33737.2p	TSA: Argulus foliaceus afol_33737.2, mRNA sequence	36.4	5.8	1	15.0 (M:15.0)	1	4.7	1295
false	afol_23555.1p	TSA: Argulus foliaceus afol_23555.1, mRNA sequence	176.5	9.1	1	15.0 (M:15.0)	1	0.4	1296
false	afol_5737.1p	TSA: Argulus foliaceus afol_5737.1, mRNA sequence	5.6	9.6	1	15.0 (M:15.0)	0	0.0	1297
false	afol_31643.1p	TSA: Argulus foliaceus afol_31643.1, mRNA sequence	8.0	9.5	1	15.0 (M:15.0)	1	9.6	1298
false	afol_18349.1p	TSA: Argulus foliaceus afol_18349.1, mRNA sequence	15.9	9.7	1	15.0 (M:15.0)	1	5.7	1299
false	afol_46269.2p	TSA: Argulus foliaceus afol_46269.2, mRNA sequence	35.4	4.8	1	15.0 (M:15.0)	1	5.1	1300
false	afol_14935.3p	TSA: Argulus foliaceus afol_14935.3, mRNA sequence	101.5	9.0	1	15.0 (M:15.0)	1	1.4	1301
false	afol_46569.1p	TSA: Argulus foliaceus afol_46569.1, mRNA sequence	30.7	6.1	1	15.0 (M:15.0)	1	6.0	1302
false	afol_50593.1p	TSA: Argulus foliaceus afol_50593.1, mRNA sequence	51.2	5.6	1	15.0 (M:15.0)	1	5.2	1303
