# Supplementary material for: Identification of proteins from the secretory/excretory products (SEPs) of the branchiuran ectoparasite Argulus foliaceus (Linnaeus, 1758) reveals unique secreted proteins amongst haematophagous ecdysozoa
Source: Parasit Vectors. 2020 Feb 18;13:88. doi: 10.1186/s13071-020-3964-z (PMC7029603; doi:10.1186/s13071-020-3964-z)
Supplement: Supplementary file 2 — Additional file 2: Table S2. Argulus foliaceus positive hits. [file 13071_2020_3964_MOESM2_ESM.xlsx]

## Sheet: Table S2
Additional file 2: Table S2. Argulus foliaceus positive hits.
Row	User Flag	OK	Accession	Protein	MW [kDa]	pI	#Alt. Proteins	Scores	#Peptides	SC [%]	Rank	Sequence
1		true	afol_3429.1p	TSA: Argulus foliaceus afol_3429.1, mRNA sequence	172.5	6.3	1	2106.8 (M:2106.8)	55	39.4	1	TGTPRQFTTSTNMHALFVFCLFQLLYSASLSVKLFKAGESYQYDFETESYVGPDKHDYKEDAGYIYKGKLLVKGGPEDSKKVWMKLKIDHIFLAKDVQSSQEPSSLSDKEKFRPYAGIGFDGHKRHSGATKLEITDQRVKGKVEHLEKPFYGLLGEHDEVKEVFLFEDESIHSQNFKKSIFNLLQLPVDDIKKTHHFVKGGEKNISRQYSIYPSEESVYVKSVVFNLDSKEKMVQGALLHNGELWEKILNKHIDGDKQIKGELQLHPKDHFLTEADFCHKLTFGSQRCNSVVMHIQTRFHLKLANQDSLEDSLFEQEPQVKHSLHYSTEGLISGEYDSSKPDSKYVMRLFHTDPDKAYEKVVDHMKKLIDDVKFDPHEPKTYSVQHEAMKYASFLKYDH…
2		true	afol_51180.1p	TSA: Argulus foliaceus afol_51180.1, mRNA sequence	183.8	5.8	2	1770.8 (M:1770.8)	44	30.1	2	PRHTLVRLHNLPGFLWGYNKRNMRLLVVLACVLASGVTGLDLFHSGKEYEYEFETDTYVGPNEEHLHDESGFTYAGKLYVQHDSENMLRLKMKIEDIHIANGESTSDTHEHDHKGHKLEISYDDKHYHVSDDDLDKDEHPRHHFKHHHDHKDGQHHDHDDYEGHHGDFHHPTHHSKHVKIDLSHPGVSDHIQEIERPFAAVIDENGKILKVKVSIGEHLWSINMKKAIASFLQVPLEEGDHHTIEDEEGFYSPVKSSYVRVDRGHTSNIMVQKSPTAYQDKHRIFTYSSHKFDPVSCRTEDCHAILHDNPIKGKIIIRNKSKIIEHAEFHQTITTHPFDHAGYSFNSDISFAIHLEKEYAISSPFKLPDDIEEQSLRFSMTQHFRDPYDPSKPTKTTLF…
3		true	afol_43548.1p	TSA: Argulus foliaceus afol_43548.1, mRNA sequence	81.2	5.9	1	677.8 (M:677.8)	18	26.3	3	HIVNLNATMKVLLTLLCLCAASQAWPQIWGSKSSKEIDSVTMLQKQQSILHLLEHLYEDIHDASQKKLAHDYKPSEHEDKFYHPEEMKEFMEYYEHHEMLERGHHFTLFDPHHREGMIKLFKMLMNAKDWDTLHACMCWARAHVNEGQFSYALTVVVTHRPDLKGIKLPAPYEINPHLFVPSSVIQAAYSAKMKQESITIPMGFTGTKKNPEQRVAYFGEDFGLNSHHYYWHIDFPFWWREEFGPVMDRKGELFYYMHHQLTARFDAERLSNHLPIVEPLDWETPIKEGFSPRTTYRKEGEFPSRPDDMHFHDLPFLTRRDMTNFEFRVRDAIAHGYAVDDHGHKVPLNETDGINVLGAMIESSEHSVNKHFYGALHNYGHVMLGKVTDPDGKFGLPPS…
4		true	afol_3444.2p	TSA: Argulus foliaceus afol_3444.2, mRNA sequence	20.7	4.4	1	489.2 (M:489.2)	11	40.1	4	MKLDILEGDIICVSLTVTMKIVFVLALTVCLGGCLAQAADPEARSEAVDIVIKAKRDLFKMTEQTYKQIEGVVVMKLDILEGVFIKIQGLALESYDNIVAIVNSKVPDIIVAVDDADFEEVINIIIDTVNEIIGEAKVFLQTAEGDLRKFVTEIIDGGKTILAICQKYLTSVDKLIIDTINAAGGATLLSIS
5		true	afol_16878.20p	TSA: Argulus foliaceus afol_16878.20, mRNA sequence	32.0	7.6	3	463.2 (M:463.2)	9	34.5	5	IEITTYMQYNRIVCFTMQLTIKLFFLGAALSCCLGDDFDSVVCDKGEIPKTISSGSFIVGGKEAKTGEFPWMTQVKKYGRHDCGGALIHESFVLTAAHCMGSPTNNEFVFGKHNIAKNEEGQITRKASKVVVHELYGTKGSEYDIALVKLEKPVKLSKKIQTICIPPYKAKTEGMLTVSGWGALKEGGYGSDVLMKVDVPFISDDDCRYDSQYYPSMIADSMLCAGYEKGGKDSCQGDSGGPLMRHKADGKGFYHVGIVSWGWGCAGAGAPGVYTETAYYTNWILKTMKTLSS
6		true	afol_16671.1p	TSA: Argulus foliaceus afol_16671.1, mRNA sequence	72.6	8.3	2	441.1 (M:441.1)	11	21.2	6	TERLRGKMNTPFFFAVLVVLPSYGFTKYLEKGVLVQPGFDSIHDDIRLTPEQKLMKRERGFYTAAKWPLKNNIVTVPFYIDSSIPAGEAVRDVLKDAIREYESQTCIRWVETTENDPQDKIKVFKGQGCYSYVGNVGQGELSLGNGCAYIGTAIHEMGHAMGLYHTQSRPDRDNYVKIWLQNVQPGMEGNFDVSEGDLYDVPYDYASMMHYGSDYFSVNGSYTLTTIDPFALYAIGGRPTSFRWSDAAFLNRAYTCDKIFAAGCPGRTCSNGGYVGGDCVCKCPENTSGQRCETVTGPIFSEIPKCGGTITKEGDIMSQGFGTSSTTDKCIFKIVAPNCKLPSITITQAKFVAPYCYYNRLAIQISKEYFGPSYCDHANIPIGKPFVSDDSTAVVYFNQ…
7		true	afol_55421.1p	TSA: Argulus foliaceus afol_55421.1, mRNA sequence	14.9	9.3	1	430.2 (M:430.2)	6	42.1	7	IMVSQAFQVGLVLLVGNIILCSAVDISKWAPCATYKTGGEFGSPSADILTSPGYPFNYTKDATCTFKNTESLLNAVILRATDIVLGPGSTLTLTDAIGSAKYTGRRGPKYTKLYPPFEVVFAANGGTARGFRFTVRNAGF
8		true	afol_52344.2p	TSA: Argulus foliaceus afol_52344.2, mRNA sequence	76.4	8.5	1	424.1 (M:424.1)	12	17.6	8	FVSLIVCKFKTELFMVIGIISLYITYFPNSFHQRNKMKSRFLFTVLVVLPSYGFTKYLEEKHIVHPGSDYIHDDIRLTPEQELMRKERGFYTAGKWPLKNGIVTVPYYFDWSIPYGDFLRNVVKAATGAFEPSTCIRWVETTAEDSQNKVKIFRGRGCFSNVGMVEGGDVSLSLGDGCEKSGLVLHEMGHTLGLYHTQSRPDREKYVKVWIDNVDPEMRHNFEMSNGDLYDVPYDYRSMMHYGNDYFSINGSFTLTPHDPFAIHVIGRRPGTLRWSDATFLNRAYTCDKIFAAGCPGKTCANGGYVLKDCTCRCPENTSGQRCETVTGEFFSEVPKCGGTITTETEFMSNGYGSASTTEKCIFKFVAPSCKLPAITITEMKFVYEECINNRMVIQISKQ…
9		true	afol_18725.8p	TSA: Argulus foliaceus afol_18725.8, mRNA sequence	50.7	8.7	1	318.0 (M:318.0)	8	18.4	9	KSMMHYGSDYFSANGSYTLTTIDPYAMAAIGGRPQTFRYSDAAFLNRAYTCDKINEAKCPSTTCMNGGYVTQDCTCRCPENTVGGRCNTVTGPFFSDVPKCGGTVTTEREVTSFVNGVSTADRCTFKIEAPNCKLPVITFTHAKFYWVDCCYANQLTAEISRTYFGVTFCKEANVPIGKPLVSDSQRAALYSFTYITGSKIHGFKANITFIRDPACDAPQTTTKTTTTTTTTTRTTTTATTTPEPPSYCVSTELGTNSFNYTTPGYPKTVDPNSKCKYDRKPAQNTDIIFTKAQISLKFGAQDRIMFQDTYLPTGFTGTQGDLVIYHLWPIKMSYTAGATPGQGFSVTHTPVTGLPTPCNGETFNMTTRESRFIKNPLVGYPEKSVSCAFKIVAPTGKR…
10		true	afol_52001.1p	TSA: Argulus foliaceus afol_52001.1, mRNA sequence	36.2	5.8	1	272.4 (M:272.4)	8	30.6	10	RDAIAHGYAYDKEGHKVMLNETDGINVLGALIEASEYSIDPHFFGSLHNYGHLMLGKVTDPTGKFGLPPSVMEHFETATRDPAFFRLHKYIDEIFKEHKDLLHPYTEDEIHMKGVHVESIELTDVERSYHPNELVTFFDDFVLDLDHILEHSDKVPSVSVKAKAQRLNHVDFKYNIKVKSDKAQKAAVRIFLAPKYDSNHEEFDLHHQRWMAIEMDKFLVDLKAGDNKIERSSRDASVSVHDFQTLSEIMEETEDALALKSAPHYSKHHRHCGIPERLLVPKGDRLGMKFHLYVILSEYHGDHNDELHGSHSYC
12		true	afol_19181.1p	TSA: Argulus foliaceus afol_19181.1, mRNA sequence	47.0	5.9	1	267.3 (M:267.3)	7	24.5	12	IRSTSGDPRHSVHGRLTSRMRRFIALAFVLGLALALPQDIAFPEDLEGGGETATVEEGGEVNIRQAPANGLAPISSCGLRKCFCLTQQQCSSLAAGAGGAGGAGGVGGTGGAGDAGGGGLGGLGGILAGALAGGVLGGLLSGSQTGGGGNPTPGAGGVGPVPIGPGGAGGIGGAGGIGGAGGVGGGAHSGEGLIDIRVLNKEDTSCPAGNVLCCNGKPITPPPPTNYAQADFGEFPWHTILLTPTDSYVGGAVLIGPRHVLTAAHKVAGKTQMKARFGEWNAQKNDEPFPYVEANIVNVAIHPQFNPNNLFNDVAVLTLDRAIDLVNYVHISDACLPPQGQSFDGIRCWVTGFGKDAFGPGGKFQVIMKEVELQVLPPQTCQKQLVNTRLGPNFIFNAD…
13		true	afol_27409.2p	TSA: Argulus foliaceus afol_27409.2, mRNA sequence	51.4	6.1	1	263.6 (M:263.6)	7	20.0	13	LRGEPVSKFIIADGQFASPLCIQFIVTVILLASQLDRVFLIVKMLVSVIILVVGLCVSTCSSEEVMRSVRQAVSGSYNPERSLLQFMLDMHHAEQQIQGDLDNIMFSPISIVNTLNLLLLGSQGETEQQLRTVLHYPDGLKQKLIHALFNDAVSRLLIPNRGVVMEMANGLFLDQTFQVDRDYLSTARAEYNASIETVNFKTDEPAARRRVNEFVSQKTKGRIPNMVTFPLTNAEMVIANALYFKGLWAMPFSPSLTFVDDFIVSNDITIKVRMMTNIRELPYVEDQALGMTMVGLPYEGTPSHFGFFVILPDAEGINGLKQLERSLTGEDLANLINRMEIHTVSLNLPKMNLEGSIDLRRTLESLGVTDVFDGSRSNLRLMSPASGLHVDTALHRANI…
14		true	afol_12392.3p	TSA: Argulus foliaceus afol_12392.3, mRNA sequence	48.3	5.9	1	259.8 (M:259.8)	5	16.7	14	QCRVPVTYQRAFIMQSGLLPILCVLFGVTLAQKSFENHQVWRITVETVRQSQVLETLVDQQLLDLWSHVSDSVPVLASLKDEDAPFISAKLQEHGIGYSIRSVNLQSMIDQSYSGEESSRSRAENFDLFQYNNLLQITQYLHKVVGTHQSFVNLSVIGHGIKYGLPMNVLEIDTSPGIQKKNIFIDCGIHAREWVSVSTCLYIIDMLTEKHHLPEVKAILAKYRVNILPVFNPEGYDFSWNKNRLWRKNRRENVGSFCAGVDLNRNFDIHFGEQSGHSPCSESYGGLAENSEPETKGFIEYLTSLYQLEFYFNLHAYSQFWMYPYGYTAELPANHAELERISKVATDAIQRKHGQRYIYGNIHHVIYAASGSSIDYVYDKLGVPYSFVMELRDKGEYGF…
15		true	afol_9654.1p	TSA: Argulus foliaceus afol_9654.1, mRNA sequence	44.7	9.1	1	234.5 (M:234.5)	5	16.2	15	RTGYCNKSPKMVALRLFVAVMLSLAAGKKMPPGIWGPWKSPEKAMFGEVPFPHVHEDDMKPVNFSSCGGTIYNPTVISTPMYPFGNVLQACTWFIKTRPCFLPRLTLVSATPAADVTKTVMNVLFNETTKVYTFTKSAPGTVFQATRNSAEIRYNCMLTEQKGYGFQMLVDFIPASTPECTAGFSFLPDSTCVPKNIQGDHKYVLSTPGYPTRKPPPNFACKHAASISDGKFQNVDIILTSALKGTERLEVKDLHKTTVITKDTPSLTIKTSKPFFIMYAADNVSASSGFTSQVQPSAVQAPAPCNTVITVDVNGTTIRNPIVQDTQGLLCVIQFKVPSGKLNFNFKGFSLSSGEFAKLYKDYLGLGGTEWQWNLPGPESIDTEQNGYFVYKAGNPPKA…
16		true	afol_20127.1p	TSA: Argulus foliaceus afol_20127.1, mRNA sequence	37.1	5.0	1	220.8 (M:220.8)	5	23.1	16	PVLSIDIMLPVILMLVSAVSAEKAGRMFNFYSFPPGQLSEYQANYLSAGSPLSRLDLVILPRTGDSILPGNKFYNLLLDFGLAKYFVGKDQSTDIYTIFMPSDEALESMPKEHYQRLSSDPAKMKEFLENHIVKGSYSSLDIPLGQTVLKSVSSHSLFIHKNAREMNRQISVNNADVMMVDSKLDNAIVHLIDAPLYTPKNGTVYDILQSCPQYEGILQMIDDSDLKEDFKSDKGITFFAPIRRAMEAYRSSSSDEDNEEFIKGHLVQGVHYSSSLIDAPYQLSEAKTELIFGFTGEKLKFVNDIKVLRADIVASNGVVHVINSVLDTADLCD
17		true	afol_18345.1p	TSA: Argulus foliaceus afol_18345.1, mRNA sequence	18.3	5.0	1	215.2 (M:215.2)	4	25.6	17	EVIRHPNYTLLGAPTEKLYDVGVIKFKKSAITFSEYVQPSNLATEDYDETGRTCTVSGWGMTDKGEMPAILRYVDVDVLELKKCKHEWEPFDVTVYPNTVCSKNMGFTYYGPGPGDSGGPYSCPDKDGKMTQIGIVSSGPKDGYLNLPAMYTEVSAFRDWIHQQ
19		true	afol_25364.1p	TSA: Argulus foliaceus afol_25364.1, mRNA sequence	48.9	8.0	1	210.6 (M:210.6)	5	14.4	19	WDVIKNSTPIYSASDKFHICIESRYDIIRKHNIIVHFEIERRFSLHHCQRASSMAVLYILVTLCLSLANGLSGFERSSSDFGVPFPIKLRTEDYYPDLNFDKCGGLVTSPTVINSRRYPFGDYAETCVWKIKTRKCFQPKIILLSSSGYDDGWTPLQYVFNGTRTNFLSKPPGTVFYAPVSEGEVYWRNGIGWNNGYGFQAAIDFIALTTPECMSTFTDIASMTCAPSEKVGNDYVVETPGYPLEVPPATGCRQVLPITTDLLSYEVTITSNMTTPSRLSFQDSFSTVNVPTGQYSQVFVTSGPMTVQYRSSETEKSQGFRMEVKDVRSPRPCGTVIRVGATEVTVTNPFPTTCAASCAIRFQAGTGEKLKFVFDEFKLPQQSTTEFAKLYTDFPTMQS…
20		true	afol_25414.2p	TSA: Argulus foliaceus afol_25414.2, mRNA sequence	11.2	8.2	1	201.8 (M:201.8)	4	35.1	20	NQWVSDKTLGRIPKLFEGPLSPDTRVLIVSTIYFKSRWVNQFYEESTKRDTFTSHKGEVKQVDMMFQQEYLPYHDSDVIKSQIIALPYTDRRYS
21		true	afol_3246.7p	TSA: Argulus foliaceus afol_3246.7, mRNA sequence	28.1	7.7	1	186.1 (M:186.1)	5	21.4	21	HHNETRFCNFRSFERILETVKMNAFHILVVLVGTLSHCDARSLLGTKLQTKQSINVAPGSTFNFASDEYFIYPQDLVAGVFTTDATATLTLTCMLKLPCSFYAYVKITDSKGADIGHYCTQGDQFTSMPKAESQGSMRVELYSGQGYYNQYSCEVKSVGSTVTTVSPPVTGTSTCKCGTRPGAKIVGGSQVTEGEIPWQVGLGQGFVGSFDAFCGGTLVSEMFVITAAHCVKNSDISTKVFLGSVDLKSAAAVVRGVSKITQ
24		true	afol_15401.2p	TSA: Argulus foliaceus afol_15401.2, mRNA sequence	25.7	6.7	2	144.3 (M:144.3)	3	13.0	24	LCRLNCYSSTSPLTAGITVQTTVLQLLQLSFKMMIGTFVLFSIALCGAMDPSTLPEDALKKIMSYMKFADFLCGSTPKENGCNKCCFSTADRKYFGDFSLQTYSTIKSNLKKCSVTYGQYFPDTLKACLKYSIEESPFSIKVDTVLGGDCFDRMKKVLAADELTLENTINFPAGYSDPDLDFVVTSRACMVLEYSASNQKTAELCNEVEDSHALRNFLLLQQKKQPYPRI
26		true	afol_2470.1p	TSA: Argulus foliaceus afol_2470.1, mRNA sequence	11.7	6.3	1	140.7 (M:140.7)	4	17.1	26	GLDISAWAPCTAYESGTFVKSQFLTSPNYPMNYTDSAKCVFKNTASLSNAVTLTVLDINLGAGSTFAVEDITGSAVYTGARGPSVTRLYPPFTVTFEAKGGVARGFNLQVS
27		true	afol_50565.1p	TSA: Argulus foliaceus afol_50565.1, mRNA sequence	43.8	6.8	1	138.3 (M:138.3)	4	10.6	27	TRIMKYIVWTVAVLCFAGELSADVLQSQAGDTAHASVWSSPRQGVAPFTEPRAISTAGYPFENPKEEVSTIGTLPQCFKPQIRVIDAYIPEDYWDWTGYKVNGPKTGFISLFQKPNGFVDSGMGNYVEFRHTNRHVKPGRGALVTVDFLPDGSCSNNYTDFTKLVCFPQKLAEDGFLIETPLYPNATHKGMACRHAEEIYSRMVSHNVKLDYKLNAGETLNMDLGHWYKLRLTGPKTDTVTIPSSFPYILTFKANDTSPGYFSLKAESVIVDEPCGTTMTVDGNITVEFPPKYRPLPGCLYPNGLLCSMLFKAKSDKFLEYTIDIPRFDGHERLIVYQTATDRYAHHVNVRNSQTVKMQTTLSMMSYYNEKNSVFNPWKVTVTEIDKY
28		true	afol_32337.1p	TSA: Argulus foliaceus afol_32337.1, mRNA sequence	98.2	4.8	1	135.4 (M:135.4)	4	7.4	28	LRLGRSVLRGWSGNMYKFAVAFLPLLLALLTPMWAQSTPQVDDTEDHTETTTGTTPSETTESQNTEKTSIHVTSLHINSTIKWRYATTVVTSKIINTGEKSGEAFFTILLPDEAFISNFSIQVKNETYHAYVKEKEEAKKVYEEAVSLGQSAGHVAQTSRNSNRFSVAVNVESLQKMTFVLIYEELLKRKVGLYEHFIDINPGGIVDHLDIDVSIEETRNITVLKVPEIRNEVEIKTNETENPLAVTKIDGTTAHVSFSPNRQQQKEISQAGVTGQFVVQYDIDRHIVDGGDIQVVNGYFVHFFAPPVEKVISKYVVFVIDISGSMYGRKMEQTKEAMVTFLKQLRRGDLFNIIFFSSDAESWTVNSTYEQQALNYFSGVSEDKPASDIVSPIPVSNSS…
30		true	afol_52850.1p	TSA: Argulus foliaceus afol_52850.1, mRNA sequence	43.7	7.6	1	134.3 (M:134.3)	2	6.0	30	VDICRPTMKTLQIFVVLVTFYASEAKIPPGIHGPWKEYTAGMFPDIPFPHVPYTDDYPPAQFDSCSGKISQATVITTPGYPFATVKKSCKWTVQTRRCFLPRFTVMSTIPSSPATDVKMEVVTDKAYSFAEAAAGTVFDGTTQYAEVTYESQIESDAAGYGFQLSVDFIPQMTQECLAGFQYLSDMTCVPTEVQGDSFVVRTPGHPSKQVPAGFGCKHSVHVTGNLKNYDVTFTSSVKGGERLMLKDLFQDKIITSSTPSVTISTTKPFFLMYLGDSAQPSSGFTAQVKPAAIQAPEPCNTLITVVTNNTRVTNPYATAILADCAITFKTDSSAKKLVFLFDEYTISSKEFSKLYTNYRLGEVHSLSTKRAPITAAQEAVFVYRPGTTISKWVLKVALV
31		true	afol_45298.1p	TSA: Argulus foliaceus afol_45298.1, mRNA sequence	21.5	5.7	1	128.9 (M:128.9)	4	25.4	31	KPRKTQPNSHSAKMKIACLLIFVAAVAGTPSYAEKLATRNEVSDIVLNQYEALKSMTATSLEQSKTNALEMAKEVEVSLLKAKASLEKLFPELKATFEKHYPLIVSDLNNLDLEKLLKDVTSLVTSVIAIIDTEIGTFVEVVYEIESSVLEFLEKEYYKFVQYFKDLDKHFRQTLELIQESIAQRFLLR
39		true	afol_51127.2p	TSA: Argulus foliaceus afol_51127.2, mRNA sequence	25.1	8.1	1	98.7 (M:98.7)	3	15.7	39	GTQVTEGELPWQVGLGYGFVGTFDSFCGGTLISENYVITAAHCVKNTDLDTNIFLGSVNLKGSSGSVRGVASITQHETYNEAKTNKDIAIIKLAGSVTLSSRIYPACLPRKLSTETFAGKNMVVSGWGTTAEGTSNSPTTLLKATVQGITNYECRQSYGTTTISQMMLCAFAPRTDSCQGDSGGPLTYTTEGVTYLVGIVSWGNGCARPKYPGVYTRVTKFLDWIDSKTGTPLCSK
54		true	afol_56688.3p	TSA: Argulus foliaceus afol_56688.3, mRNA sequence	29.1	5.3	4	70.8 (M:70.8)	2	6.1	54	KMKLLLVFALVVPSLGYPQTSRIYNGYEAREGQFPYQISLQVEMFGLFYAHICGGSIVSQQKLLTAGHCLDDPTNLYVTVGEYDLYIPDSQEKRLKVEEVIRHPNYTLLGEPNDKLYDLGVLKFKKESIKFNTYVQPSNLAPSGYDATGRTCTVSGWGETKAGDMPEILHYVDLDVLEFKKCKRDWKPFGVAVYPNTVCSKNDGFTYNGPGAGDSGGPYACPDENGVMTQIGIVSSGPGNGEFNLPAKYTEVSAYRDWIQQQ
