# Supplementary material for: Identification of proteins from the secretory/excretory products (SEPs) of the branchiuran ectoparasite Argulus foliaceus (Linnaeus, 1758) reveals unique secreted proteins amongst haematophagous ecdysozoa
Source: Parasit Vectors. 2020 Feb 18;13:88. doi: 10.1186/s13071-020-3964-z (PMC7029603; doi:10.1186/s13071-020-3964-z)
Supplement: Supplementary file 3 — Additional file 3: Table S3. OmicsBOx (Blast2Go) analysis, using whole NCBI as Blast search and InterProscan for protein function assignment. [file 13071_2020_3964_MOESM3_ESM.xlsx]

## Sheet: Table S3
Additional file 3: Table S3. OmicsBOx (Blast2Go) analysis, using whole NCBI as Blast search and InterProscan for protein function assignment.
	Tags	SeqName	Description	Length	#Hits	e-Value	sim mean	#GO	GO IDs	GO Names	Enzyme Codes	Enzyme Names	InterPro IDs	InterPro GO IDs	InterPro GO Names
TRUE	[INTERPRO, BLASTED, MAPPED]	afol_3429.1p	von Willebrand factor type D domain protein	1499	20	8.38706e-11	43.34	2	P:GO:0006869; F:GO:0005319	P:lipid transport; F:lipid transporter activity			IPR001747 (PFAM); IPR011030 (G3DSA:1.25.10.GENE3D); PTHR23345 (PANTHER); IPR001846 (PROSITE_PROFILES); IPR001747 (PROSITE_PROFILES); IPR015819 (SUPERFAMILY); IPR011030 (SUPERFAMILY)	P:GO:0006869; F:GO:0005319	P:lipid transport; F:lipid transporter activity
TRUE	[INTERPRO, BLASTED, MAPPED]	afol_51180.1p	vitellogenin-like isoform X1	1582	20	1.25906e-11	40.36	2	P:GO:0006869; F:GO:0005319	P:lipid transport; F:lipid transporter activity			IPR011030 (G3DSA:1.25.10.GENE3D); IPR001747 (PFAM); IPR015816 (G3DSA:2.30.230.GENE3D); mobidb-lite (MOBIDB_LITE); mobidb-lite (MOBIDB_LITE); PTHR23345 (PANTHER); IPR001747 (PROSITE_PROFILES); IPR001846 (PROSITE_PROFILES); IPR011030 (SUPERFAMILY); IPR015819 (SUPERFAMILY); IPR015819 (SUPERFAMILY)	P:GO:0006869; F:GO:0005319	P:lipid transport; F:lipid transporter activity
TRUE	[INTERPRO, BLASTED, MAPPED, ANNOTATED]	afol_43548.1p	hemocyanin subunit type 1 precursor	697	20	0	67.09	3	P:GO:0055114; F:GO:0016491; F:GO:0046872	P:oxidation-reduction process; F:oxidoreductase activity; F:metal ion binding			IPR013788 (PRINTS); IPR005203 (PFAM); IPR005204 (PFAM); IPR008922 (G3DSA:1.10.1280.GENE3D); IPR036697 (G3DSA:1.20.1370.GENE3D); IPR037020 (G3DSA:2.60.40.GENE3D); IPR000896 (PFAM); IPR013788 (PANTHER); IPR008922 (SUPERFAMILY); IPR036697 (SUPERFAMILY); IPR014756 (SUPERFAMILY)	no GO terms	no GO terms
TRUE	[INTERPRO, NO-BLAST]	afol_3444.2p	---NA---	192									no IPS match	no IPS match	no IPS match
TRUE	[INTERPRO, BLASTED, MAPPED, ANNOTATED]	afol_16878.20p	trypsin-1	293	20	6.81122e-61	61.06	1	F:GO:0016787	F:hydrolase activity			IPR001314 (PRINTS); IPR001254 (PFAM); G3DSA:2.40.10.10 (GENE3D); PTHR24253 (PANTHER); IPR001254 (PROSITE_PROFILES); IPR001254 (CDD); IPR009003 (SUPERFAMILY)	P:GO:0006508; F:GO:0004252	P:proteolysis; F:serine-type endopeptidase activity
TRUE	[INTERPRO, BLASTED, MAPPED, ANNOTATED]	afol_16671.1p	protein SpAN-like	660	20	1.48812e-55	49.68	1	F:GO:0016787	F:hydrolase activity			IPR001506 (PRINTS); IPR001506 (PFAM); IPR024079 (G3DSA:3.40.390.GENE3D); PTHR10127 (PANTHER); PS51864 (PROSITE_PROFILES); cd00055 (CDD); IPR034035 (CDD); SSF55486 (SUPERFAMILY)	P:GO:0006508; F:GO:0004222; F:GO:0008237	P:proteolysis; F:metalloendopeptidase activity; F:metallopeptidase activity
TRUE	[INTERPRO, NO-BLAST]	afol_55421.1p	---NA---	140									no IPS match	no IPS match	no IPS match
TRUE	[INTERPRO, BLASTED, MAPPED]	afol_52344.2p	protein SpAN-like	687	20	2.84623e-50	49.39	8	P:GO:0006508; P:GO:0018996; F:GO:0004222; F:GO:0008233; F:GO:0008237; F:GO:0008270; F:GO:0016787; F:GO:0046872	P:proteolysis; P:molting cycle, collagen and cuticulin-based cuticle; F:metalloendopeptidase activity; F:peptidase activity; F:metallopeptidase activity; F:zinc ion binding; F:hydrolase activity; F:metal ion binding			IPR001506 (PRINTS); IPR001506 (PFAM); IPR024079 (G3DSA:3.40.390.GENE3D); PTHR10127 (PANTHER); PS51864 (PROSITE_PROFILES); IPR034035 (CDD); SSF55486 (SUPERFAMILY); IPR035914 (SUPERFAMILY)	P:GO:0006508; F:GO:0004222; F:GO:0008237	P:proteolysis; F:metalloendopeptidase activity; F:metallopeptidase activity
TRUE	[INTERPRO, BLASTED, MAPPED]	afol_18725.8p	blastula protease 10-like	462	20	1.43654e-17	44.16	8	P:GO:0006508; P:GO:0018996; F:GO:0004222; F:GO:0008233; F:GO:0008237; F:GO:0008270; F:GO:0016787; F:GO:0046872	P:proteolysis; P:molting cycle, collagen and cuticulin-based cuticle; F:metalloendopeptidase activity; F:peptidase activity; F:metallopeptidase activity; F:zinc ion binding; F:hydrolase activity; F:metal ion binding			IPR024079 (G3DSA:3.40.390.GENE3D); mobidb-lite (MOBIDB_LITE); PTHR10127:SF790 (PANTHER); PTHR10127 (PANTHER); PS51864 (PROSITE_PROFILES)	F:GO:0008237	F:metallopeptidase activity
TRUE	[INTERPRO, BLASTED, MAPPED, ANNOTATED]	afol_52001.1p	Hemocyanin A chain	314	20	0	68.07	3	P:GO:0055114; F:GO:0016491; F:GO:0046872	P:oxidation-reduction process; F:oxidoreductase activity; F:metal ion binding			IPR037020 (G3DSA:2.60.40.GENE3D); IPR005203 (PFAM); IPR008922 (G3DSA:1.10.1280.GENE3D); IPR000896 (PFAM); IPR013788 (PANTHER); IPR008922 (SUPERFAMILY); IPR014756 (SUPERFAMILY)	no GO terms	no GO terms
TRUE	[INTERPRO, BLASTED, MAPPED]	afol_19181.1p	Serine protease 29	466	20	8.71957e-87	62.85	5	P:GO:0006508; F:GO:0004252; F:GO:0008233; C:GO:0016020; C:GO:0016021	P:proteolysis; F:serine-type endopeptidase activity; F:peptidase activity; C:membrane; C:integral component of membrane			IPR001314 (PRINTS); IPR001254 (PFAM); G3DSA:2.40.10.10 (GENE3D); mobidb-lite (MOBIDB_LITE); PTHR24256 (PANTHER); PTHR24256:SF462 (PANTHER); IPR001254 (PROSITE_PROFILES); IPR001254 (CDD); IPR009003 (SUPERFAMILY)	P:GO:0006508; F:GO:0004252	P:proteolysis; F:serine-type endopeptidase activity
TRUE	[INTERPRO, BLASTED, MAPPED, ANNOTATED]	afol_27409.2p	serpin B6-like	461	20	6.15257e-66	54.63	1	C:GO:0110165	C:cellular anatomical entity			IPR042178 (G3DSA:3.30.497.GENE3D); IPR023796 (PFAM); IPR042185 (G3DSA:2.30.39.GENE3D); IPR000215 (PANTHER); PTHR11461:SF281 (PANTHER); cd00172 (CDD); IPR036186 (SUPERFAMILY)	C:GO:0005615	C:extracellular space
TRUE	[INTERPRO, BLASTED, MAPPED, ANNOTATED]	afol_12392.3p	mast cell carboxypeptidase A	424	20	4.20956e-88	57.92	1	F:GO:0008233	F:peptidase activity			IPR000834 (PRINTS); IPR000834 (PFAM); IPR036990 (G3DSA:3.30.70.GENE3D); IPR003146 (PFAM); G3DSA:3.40.630.10 (GENE3D); PTHR11705 (PANTHER); cd03860 (CDD); SSF54897 (SUPERFAMILY); SSF53187 (SUPERFAMILY)	P:GO:0006508; F:GO:0004180; F:GO:0004181; F:GO:0008270	P:proteolysis; F:carboxypeptidase activity; F:metallocarboxypeptidase activity; F:zinc ion binding
TRUE	[INTERPRO, NO-BLAST]	afol_9654.1p	---NA---	408									no IPS match	no IPS match	no IPS match
TRUE	[INTERPRO, BLASTED]	afol_20127.1p	beta-ig-h3 fasciclin	333	20	1.63891e-22	49.14						IPR036378 (G3DSA:2.30.180.GENE3D); IPR036378 (G3DSA:2.30.180.GENE3D); IPR000782 (PFAM); PTHR10900 (PANTHER); IPR000782 (PROSITE_PROFILES); IPR000782 (PROSITE_PROFILES); IPR036378 (SUPERFAMILY); IPR036378 (SUPERFAMILY)	no GO terms	no GO terms
TRUE	[INTERPRO, BLASTED, MAPPED, ANNOTATED]	afol_18345.1p	transmembrane protease serine 9-like	164	20	1.3768e-17	52.29	1	F:GO:0016787	F:hydrolase activity			IPR001254 (PFAM); G3DSA:2.40.10.10 (GENE3D); G3DSA:2.40.10.10 (GENE3D); PTHR24253 (PANTHER); IPR001254 (PROSITE_PROFILES); IPR009003 (SUPERFAMILY)	P:GO:0006508; F:GO:0004252	P:proteolysis; F:serine-type endopeptidase activity
TRUE	[INTERPRO, NO-BLAST]	afol_25364.1p	---NA---	438									no IPS match	no IPS match	no IPS match
TRUE	[INTERPRO, BLASTED, MAPPED, ANNOTATED]	afol_25414.2p	leukocyte elastase inhibitor-like	94	20	1.04842e-16	60.55	1	C:GO:0110165	C:cellular anatomical entity			IPR042178 (G3DSA:3.30.497.GENE3D); IPR023796 (PFAM); IPR042185 (G3DSA:2.30.39.GENE3D); PTHR11461:SF281 (PANTHER); IPR000215 (PANTHER); IPR036186 (SUPERFAMILY)	C:GO:0005615	C:extracellular space
TRUE	[INTERPRO, BLASTED, MAPPED, ANNOTATED]	afol_3246.7p	transmembrane protease serine 9	262	20	2.81055e-12	56.49	1	F:GO:0016787	F:hydrolase activity			G3DSA:2.40.10.10 (GENE3D); IPR001254 (PFAM); PTHR24250 (PANTHER); IPR001254 (PROSITE_PROFILES); IPR009003 (SUPERFAMILY)	P:GO:0006508; F:GO:0004252	P:proteolysis; F:serine-type endopeptidase activity
TRUE	[INTERPRO, NO-BLAST]	afol_15401.2p	---NA---	230									no IPS match	no IPS match	no IPS match
TRUE	[INTERPRO, NO-BLAST]	afol_2470.1p	---NA---	111									IPR000859 (PFAM); IPR035914 (G3DSA:2.60.120.GENE3D); IPR035914 (SUPERFAMILY)	no GO terms	no GO terms
TRUE	[INTERPRO, NO-BLAST]	afol_50565.1p	---NA---	388									no IPS match	no IPS match	no IPS match
TRUE	[INTERPRO, BLASTED, MAPPED]	afol_32337.1p	inter-alpha-trypsin inhibitor heavy chain H4-like isoform X2	883	20	2.30761e-151	56.71	3	P:GO:0010951; P:GO:0030212; F:GO:0004867	P:negative regulation of endopeptidase activity; P:hyaluronan metabolic process; F:serine-type endopeptidase inhibitor activity			IPR036465 (G3DSA:3.40.50.GENE3D); IPR013694 (PFAM); IPR002035 (PFAM); mobidb-lite (MOBIDB_LITE); mobidb-lite (MOBIDB_LITE); mobidb-lite (MOBIDB_LITE); mobidb-lite (MOBIDB_LITE); PTHR10338 (PANTHER); PTHR10338:SF108 (PANTHER); IPR002035 (PROSITE_PROFILES); IPR013694 (PROSITE_PROFILES); IPR036465 (SUPERFAMILY)	no GO terms	no GO terms
TRUE	[INTERPRO, NO-BLAST]	afol_52850.1p	---NA---	399									no IPS match	no IPS match	no IPS match
TRUE	[INTERPRO, NO-BLAST]	afol_45298.1p	---NA---	189									no IPS match	no IPS match	no IPS match
TRUE	[INTERPRO, BLASTED, MAPPED, ANNOTATED]	afol_51127.2p	Trypsin	236	20	2.12884e-57	57.79	2	F:GO:0005515; F:GO:0016787	F:protein binding; F:hydrolase activity			IPR001314 (PRINTS); G3DSA:2.40.10.10 (GENE3D); IPR001254 (PFAM); G3DSA:2.40.10.10 (GENE3D); PTHR24253 (PANTHER); IPR001254 (PROSITE_PROFILES); IPR001254 (CDD); IPR009003 (SUPERFAMILY)	P:GO:0006508; F:GO:0004252	P:proteolysis; F:serine-type endopeptidase activity
TRUE	[INTERPRO, BLASTED, MAPPED]	afol_56688.3p	serine protease1/2	262	20	3.42088e-39	52.23	5	P:GO:0006508; F:GO:0004252; F:GO:0008233; F:GO:0008236; F:GO:0016787	P:proteolysis; F:serine-type endopeptidase activity; F:peptidase activity; F:serine-type peptidase activity; F:hydrolase activity			IPR001314 (PRINTS); IPR001254 (PFAM); G3DSA:2.40.10.10 (GENE3D); PTHR24250 (PANTHER); IPR001254 (PROSITE_PROFILES); IPR001254 (CDD); IPR009003 (SUPERFAMILY)	P:GO:0006508; F:GO:0004252	P:proteolysis; F:serine-type endopeptidase activity
